# Supplementary material for: 2,2′-(Heptane-1,7-di­yl)dibenz­imidazo­lium chloride nitrate monohydrate
Source: Acta Crystallogr Sect E Struct Rep Online. 2009 Feb 28;65(Pt 3):o620. doi: 10.1107/S1600536809006370 (PMC2968438; doi:10.1107/S1600536809006370)
Supplement: Supplementary file 1 [file e-65-0o620-sup1.cif]

##############################################################################
###                                                                        ###
###        Electronic paper (Acta Crystallographica Section E)             ###
###                                                                        ###
##############################################################################
#                                                                            #
# This CIF contains the data in a paper accepted for publication in Acta     #
# Crystallographica Section E. It conforms to the requirements of Notes      #
# for Authors for Section E, and has been peer reviewed under the auspices   #
# of the IUCr Commission on Journals.                                        #
#                                                                            #
# Full details of the Crystallographic Information File format               #
# are given in the paper "The Crystallographic Information File (CIF):       #
# a New Standard Archive File for Crystallography" by S. R. Hall, F. H.      #
# Allen and I. D. Brown [Acta Cryst. (1991), A47, 655-685].                  #
#                                                                            #
# The current version of the core CIF dictionary is obtainable from          #
# ftp://ftp.iucr.org/pub/cif_core.dic. The current version number is 2.4.    #
#                                                                            #
# Software is freely available for graphical display of the structure(s) in  #
# this CIF.  For information consult the CIF home page http://www.iucr.org/  #
# cif/home.html                                                              #
#                                                                            #
# This file may be used for bona fide research purposes within the           #
# scientific community so long as proper attribution is given to the journal # 
# article from which it was obtained.                                        #
#                                                                            #
##############################################################################
                                             
data_global
_audit_creation_method     'SHELXL-97'
_journal_date_recd_electronic     2009-01-08
_journal_date_accepted     2009-02-21
_journal_name_full     'Acta Crystallographica, Section E'
_journal_year     2009
_journal_volume     65
_journal_issue      3
_journal_page_first     o620
_journal_page_last     o620
_journal_paper_category     QO
_journal_coeditor_code     EZ2159
_publ_contact_author_name     'Prof. Sai-Feng Xue'
_publ_contact_author_address
;
Key Laboratory of Macrocyclic and Supramolecular Chemistry
of Guizhou Province,
Guizhou University,
Guiyang, 550025,
People's Republic of China.
;
_publ_contact_author_email     sci.yqzhang@gzu.edu.cn
_publ_contact_author_fax     '86 851 3620906'
_publ_contact_author_phone     '86 851 3620906'
_publ_section_title
;
2,2'-(Heptane-1,7-diyl)dibenzimidazolium chloride nitrate monohydrate
;
loop_
    _publ_author_name
    _publ_author_address
    'Jin-Ping Zeng'
;
Key Laboratory of Macrocyclic and Supramolecular Chemistry of Guizhou Province,
Guizhou University,
Guiyang 550025,
People's Republic of China
;
    'Yun-Qian Zhang'
;
Key Laboratory of Macrocyclic and Supramolecular Chemistry of Guizhou Province,
Guizhou University,
Guiyang 550025,
People's Republic of China
;
    'Sai-Feng Xue'
;
Key Laboratory of Macrocyclic and Supramolecular Chemistry of Guizhou Province,
Guizhou University,
Guiyang 550025,
People's Republic of China
;
    'Qian-Jiang Zhu'
;
Key Laboratory of Macrocyclic and Supramolecular Chemistry of Guizhou Province,
Guizhou University,
Guiyang 550025,
People's Republic of China
;
    'Zhu Tao'
;
Key Laboratory of Macrocyclic and Supramolecular Chemistry of Guizhou Province,
Guizhou University,
Guiyang 550025,
People's Republic of China
and
Institute of Applied Chemistry
Guizhou University
Guiyang 550025
People's Republic of China
;
data_I
_audit_creation_method     SHELXL-97
_chemical_name_systematic
;
2,2'-(Heptane-1,7-diyl)dibenzimidazolium chloride nitrate monohydrate
;
_chemical_name_common     ?
_chemical_formula_moiety     'C21 H26 N4 2+, Cl -, N O3 -, H2 O'
_chemical_formula_sum     'C21 H28 Cl N5 O4'
_chemical_formula_iupac     'C21 H26 N4 2+, Cl -, N O3 -, H2 O'
_chemical_formula_weight     449.93
_chemical_melting_point     ?
_symmetry_cell_setting     orthorhombic
_symmetry_space_group_name_H-M     'P c a 21'
_symmetry_space_group_name_Hall     'P 2c -2ac'
loop_
    _symmetry_equiv_pos_as_xyz
    'x, y, z'
    '-x, -y, z+1/2'
    '-x+1/2, y, z+1/2'
    'x+1/2, -y, z'
_cell_length_a     24.462(10)
_cell_length_b     5.102(2)
_cell_length_c     18.210(7)
_cell_angle_alpha     90.00
_cell_angle_beta     90.00
_cell_angle_gamma     90.00
_cell_volume     2272.5(15)
_cell_formula_units_Z     4
_cell_measurement_reflns_used     3986
_cell_measurement_theta_min     1.66
_cell_measurement_theta_max     25.09
_cell_measurement_temperature     293(2)
_exptl_crystal_description     prism
_exptl_crystal_colour     colorless
_exptl_crystal_size_max     0.31
_exptl_crystal_size_mid     0.22
_exptl_crystal_size_min     0.18
_exptl_crystal_density_diffrn     1.315
_exptl_crystal_density_meas     ?
_exptl_crystal_density_method     'not measured'
_exptl_crystal_F_000     952
_exptl_absorpt_coefficient_mu     0.205
_exptl_absorpt_correction_type     multi-scan
_exptl_absorpt_process_details     '(SADABS; Bruker, 2005)'
_exptl_absorpt_correction_T_min     0.9392
_exptl_absorpt_correction_T_max     0.9640
_exptl_special_details
;
;
_diffrn_ambient_temperature     293(2)
_diffrn_radiation_type     MoK\a
_diffrn_radiation_wavelength     0.71073
_diffrn_radiation_source     'fine-focus sealed tube'
_diffrn_radiation_monochromator     graphite
_diffrn_measurement_device_type     'Bruker SMART APEXII CCD area-detector'
_diffrn_measurement_method     '\f and \w'
_diffrn_detector_area_resol_mean     ?
_diffrn_reflns_number     14275
_diffrn_reflns_av_R_equivalents     0.0626
_diffrn_reflns_av_sigmaI/netI     0.0402
_diffrn_reflns_theta_min     1.66
_diffrn_reflns_theta_max     25.09
_diffrn_reflns_theta_full     25.09
_diffrn_measured_fraction_theta_max     0.999
_diffrn_measured_fraction_theta_full     0.999
_diffrn_reflns_limit_h_min     -26
_diffrn_reflns_limit_h_max     29
_diffrn_reflns_limit_k_min     -6
_diffrn_reflns_limit_k_max     6
_diffrn_reflns_limit_l_min     -21
_diffrn_reflns_limit_l_max     21
_diffrn_standards_number     0
_diffrn_standards_interval_count     .
_diffrn_standards_interval_time     .
_diffrn_standards_decay_%     ?
_refine_special_details
;
Refinement of <i>F</i>^2^ against ALL reflections. The weighted <i>R</i>-factor
<i>wR</i> and goodness of fit <i>S</i> are based on <i>F</i>^2^, conventional
<i>R</i>-factors <i>R</i> are based on <i>F</i>, with <i>F</i> set to zero for
negative <i>F</i>^2^. The threshold expression of <i>F</i>^2^ >
\s(<i>F</i>^2^) is used only for calculating <i>R</i>-factors(gt) <i>etc</i>.
and is not relevant to the choice of reflections for refinement.
<i>R</i>-factors based on <i>F</i>^2^ are statistically about twice as large
as those based on <i>F</i>, and <i>R</i>- factors based on ALL data will be
even larger.
;
_reflns_number_total     2086
_reflns_number_gt     1619
_reflns_threshold_expression     I>2\s(I)
_refine_ls_structure_factor_coef     Fsqd
_refine_ls_matrix_type     full
_refine_ls_R_factor_all     0.0593
_refine_ls_R_factor_gt     0.0377
_refine_ls_wR_factor_gt     0.0760
_refine_ls_wR_factor_ref     0.0835
_refine_ls_goodness_of_fit_ref     1.033
_refine_ls_restrained_S_all     1.069
_refine_ls_number_reflns     2086
_refine_ls_number_parameters     288
_refine_ls_number_restraints     5
_refine_ls_hydrogen_treatment     mixed
_refine_ls_weighting_scheme     calc
_refine_ls_weighting_details
         'calc w=1/[\s^2^(Fo^2^)+(0.0385P)^2^+0.1227P] where P=(Fo^2^+2Fc^2^)/3'
_atom_sites_solution_hydrogens     geom
_atom_sites_solution_primary     direct
_atom_sites_solution_secondary     difmap
_refine_ls_shift/su_max     0.000
_refine_ls_shift/su_mean     0.000
_refine_diff_density_max     0.194
_refine_diff_density_min     -0.173
_refine_ls_extinction_method     none
_refine_ls_extinction_coef     ?
_refine_ls_abs_structure_details     ?
_refine_ls_abs_structure_Flack     ?
loop_
    _atom_type_symbol
    _atom_type_description
    _atom_type_scat_dispersion_real
    _atom_type_scat_dispersion_imag
    _atom_type_scat_source
    'C' 'C' 0.0033 0.0016
                         'International Tables Vol C Tables 4.2.6.8 and 6.1.1.4'
    'H' 'H' 0.0000 0.0000
                         'International Tables Vol C Tables 4.2.6.8 and 6.1.1.4'
    'N' 'N' 0.0061 0.0033
                         'International Tables Vol C Tables 4.2.6.8 and 6.1.1.4'
    'O' 'O' 0.0106 0.0060
                         'International Tables Vol C Tables 4.2.6.8 and 6.1.1.4'
    'Cl' 'Cl' 0.1484 0.1585
                         'International Tables Vol C Tables 4.2.6.8 and 6.1.1.4'
_computing_data_collection     'APEX2 (Bruker, 2005)'
_computing_cell_refinement     'SAINT (Bruker, 2005)'
_computing_data_reduction     'SAINT (Bruker, 2005)'
_computing_structure_solution     'SHELXS97 (Sheldrick, 2008)'
_computing_structure_refinement     'SHELXL97 (Sheldrick, 2008)'
_computing_molecular_graphics     'ORTEP-3 for Windows (Farrugia, 1997)'
_computing_publication_material     'WinGX (Farrugia, 1999)'
loop_
    _atom_site_type_symbol
    _atom_site_label
    _atom_site_fract_x
    _atom_site_fract_y
    _atom_site_fract_z
    _atom_site_U_iso_or_equiv
    _atom_site_adp_type
    _atom_site_calc_flag
    _atom_site_refinement_flags
    _atom_site_occupancy
    _atom_site_disorder_assembly
    _atom_site_disorder_group
    C C1 0.31252(16) 0.2574(8) 0.5321(2) 0.0467(10) Uani d . 1 . .
    H H1 0.3358 0.1258 0.5156 0.056 Uiso calc R 1 . .
    C C2 0.28978(16) 0.4345(8) 0.4846(2) 0.0538(11) Uani d . 1 . .
    H H2 0.2975 0.4226 0.4347 0.065 Uiso calc R 1 . .
    C C3 0.25529(18) 0.6318(8) 0.5097(3) 0.0548(11) Uani d . 1 . .
    H H3 0.2410 0.7496 0.4758 0.066 Uiso calc R 1 . .
    C C4 0.24142(16) 0.6603(7) 0.5822(3) 0.0504(11) Uani d . 1 . .
    H H4 0.2180 0.7923 0.5981 0.061 Uiso calc R 1 . .
    C C5 0.26436(14) 0.4805(7) 0.6308(2) 0.0409(9) Uani d . 1 . .
    C C6 0.29941(15) 0.2824(7) 0.60581(19) 0.0391(9) Uani d . 1 . .
    C C7 0.29322(16) 0.2498(7) 0.7275(2) 0.0397(9) Uani d . 1 . .
    C C8 0.30248(17) 0.1623(8) 0.8034(2) 0.0487(10) Uani d . 1 . .
    H H8A 0.3179 -0.0129 0.8023 0.058 Uiso calc R 1 . .
    H H8B 0.2675 0.1516 0.8282 0.058 Uiso calc R 1 . .
    C C9 0.34010(15) 0.3376(7) 0.8482(2) 0.0443(10) Uani d . 1 . .
    H H9A 0.3235 0.5092 0.8537 0.053 Uiso calc R 1 . .
    H H9B 0.3745 0.3594 0.8224 0.053 Uiso calc R 1 . .
    C C10 0.35076(16) 0.2195(7) 0.9238(2) 0.0440(10) Uani d . 1 . .
    H H10A 0.3159 0.1796 0.9466 0.053 Uiso calc R 1 . .
    H H10B 0.3703 0.0555 0.9176 0.053 Uiso calc R 1 . .
    C C11 0.38324(16) 0.3936(8) 0.9753(2) 0.0445(10) Uani d . 1 . .
    H H11A 0.3640 0.5584 0.9818 0.053 Uiso calc R 1 . .
    H H11B 0.4185 0.4316 0.9534 0.053 Uiso calc R 1 . .
    C C12 0.39191(15) 0.2656(7) 1.0503(2) 0.0478(11) Uani d . 1 . .
    H H12A 0.3571 0.1985 1.0675 0.057 Uiso calc R 1 . .
    H H12B 0.4163 0.1173 1.0442 0.057 Uiso calc R 1 . .
    C C13 0.41530(16) 0.4448(8) 1.1086(2) 0.0479(10) Uani d . 1 . .
    H H13A 0.3891 0.5820 1.1197 0.057 Uiso calc R 1 . .
    H H13B 0.4483 0.5271 1.0901 0.057 Uiso calc R 1 . .
    C C14 0.42850(16) 0.2939(7) 1.1783(2) 0.0475(9) Uani d . 1 . .
    H H14A 0.3978 0.1810 1.1899 0.057 Uiso calc R 1 . .
    H H14B 0.4598 0.1819 1.1688 0.057 Uiso calc R 1 . .
    C C15 0.44061(15) 0.4573(7) 1.2432(2) 0.0415(9) Uani d . 1 . .
    C C16 0.47804(15) 0.7535(7) 1.3163(2) 0.0424(9) Uani d . 1 . .
    C C17 0.44065(15) 0.6095(8) 1.3572(2) 0.0442(10) Uani d . 1 . .
    C C18 0.43226(17) 0.6605(9) 1.4312(2) 0.0579(12) Uani d . 1 . .
    H H18 0.4077 0.5627 1.4589 0.070 Uiso calc R 1 . .
    C C19 0.46186(18) 0.8618(10) 1.4617(3) 0.0627(12) Uani d . 1 . .
    H H19 0.4571 0.9006 1.5112 0.075 Uiso calc R 1 . .
    C C20 0.4989(2) 1.0102(10) 1.4205(3) 0.0607(12) Uani d . 1 . .
    H H20 0.5176 1.1473 1.4428 0.073 Uiso calc R 1 . .
    C C21 0.50813(17) 0.9566(8) 1.3469(2) 0.0528(11) Uani d . 1 . .
    H H21 0.5333 1.0519 1.3194 0.063 Uiso calc R 1 . .
    N N1 0.31566(11) 0.1448(6) 0.66844(17) 0.0403(7) Uani d . 1 . .
    H H1A 0.3371 0.0113 0.6685 0.048 Uiso calc R 1 . .
    N N2 0.26120(12) 0.4500(6) 0.70671(16) 0.0417(8) Uani d . 1 . .
    H H2A 0.2418 0.5447 0.7357 0.050 Uiso calc R 1 . .
    N N3 0.41815(12) 0.4278(6) 1.30898(16) 0.0429(8) Uani d . 1 . .
    H H3A 0.3935 0.3142 1.3201 0.051 Uiso calc R 1 . .
    N N4 0.47645(12) 0.6521(6) 1.24534(17) 0.0430(8) Uani d . 1 . .
    H H4A 0.4956 0.7069 1.2088 0.052 Uiso calc R 1 . .
    N N5 0.32105(13) 0.8845(7) 1.2993(2) 0.0466(8) Uani d . 1 . .
    O O1 0.32896(15) 0.9063(7) 1.23308(19) 0.0857(11) Uani d . 1 . .
    O O2 0.34026(11) 1.0441(6) 1.34445(16) 0.0608(8) Uani d . 1 . .
    O O1W 0.46016(12) 0.2164(7) 0.62756(17) 0.0558(8) Uani d D 1 . .
    O O3 0.29200(12) 0.6979(5) 1.32219(16) 0.0584(8) Uani d . 1 . .
    Cl Cl1 0.40293(4) -0.28231(18) 0.68522(7) 0.0628(3) Uani d . 1 . .
    H H1WA 0.4422(19) 0.087(7) 0.654(3) 0.11(2) Uiso d D 1 . .
    H H1WB 0.4403(18) 0.347(6) 0.633(3) 0.10(2) Uiso d D 1 . .
loop_
    _atom_site_aniso_label
    _atom_site_aniso_U_11
    _atom_site_aniso_U_22
    _atom_site_aniso_U_33
    _atom_site_aniso_U_12
    _atom_site_aniso_U_13
    _atom_site_aniso_U_23
    C1 0.039(2) 0.050(2) 0.051(3) -0.0075(19) 0.001(2) -0.007(2)
    C2 0.052(3) 0.058(3) 0.051(3) -0.013(2) -0.005(2) 0.001(2)
    C3 0.055(3) 0.058(3) 0.052(3) -0.014(2) -0.015(2) 0.010(2)
    C4 0.041(2) 0.039(2) 0.072(3) -0.0037(18) -0.011(2) 0.003(2)
    C5 0.038(2) 0.042(2) 0.042(2) -0.0061(18) -0.0078(19) -0.0017(19)
    C6 0.034(2) 0.040(2) 0.043(2) -0.0050(17) -0.0119(18) -0.0048(18)
    C7 0.036(2) 0.040(2) 0.043(2) -0.0067(18) -0.0029(18) 0.0000(18)
    C8 0.047(2) 0.049(2) 0.050(3) -0.009(2) -0.0036(19) 0.003(2)
    C9 0.044(2) 0.040(2) 0.049(2) -0.0033(18) -0.0060(19) 0.0042(19)
    C10 0.043(2) 0.041(2) 0.048(2) -0.0021(18) -0.0019(19) 0.0014(19)
    C11 0.039(2) 0.050(2) 0.045(2) 0.0013(18) -0.0053(18) 0.0036(19)
    C12 0.046(3) 0.048(3) 0.049(3) -0.0009(19) -0.001(2) 0.004(2)
    C13 0.046(2) 0.044(2) 0.053(2) -0.0043(19) -0.006(2) 0.004(2)
    C14 0.055(2) 0.043(2) 0.044(2) 0.0017(18) -0.004(2) -0.001(2)
    C15 0.039(2) 0.040(2) 0.046(2) 0.0059(18) -0.0013(19) 0.004(2)
    C16 0.035(2) 0.044(2) 0.049(2) 0.0078(18) -0.0055(19) -0.002(2)
    C17 0.037(2) 0.049(2) 0.046(2) 0.0086(19) -0.002(2) -0.005(2)
    C18 0.049(3) 0.075(3) 0.050(3) 0.008(2) 0.002(2) -0.004(2)
    C19 0.056(3) 0.076(3) 0.055(3) 0.010(3) -0.009(2) -0.022(3)
    C20 0.058(3) 0.052(3) 0.072(3) 0.007(2) -0.025(2) -0.010(2)
    C21 0.042(2) 0.050(3) 0.066(3) 0.005(2) -0.015(2) 0.000(2)
    N1 0.0339(16) 0.0401(17) 0.047(2) 0.0016(14) -0.0051(16) -0.0020(16)
    N2 0.0368(17) 0.0398(18) 0.049(2) 0.0008(15) -0.0004(15) -0.0055(15)
    N3 0.0347(17) 0.0455(19) 0.048(2) 0.0013(15) 0.0025(15) 0.0002(17)
    N4 0.0441(19) 0.0424(18) 0.043(2) 0.0015(15) -0.0007(16) 0.0003(15)
    N5 0.0362(18) 0.042(2) 0.062(2) 0.0067(16) -0.0008(18) 0.0029(19)
    O1 0.105(3) 0.096(3) 0.056(2) -0.042(2) 0.014(2) -0.002(2)
    O2 0.0548(18) 0.0584(18) 0.069(2) -0.0157(15) 0.0000(16) -0.0166(17)
    O1W 0.0483(18) 0.058(2) 0.061(2) -0.0063(16) 0.0040(15) -0.0109(17)
    O3 0.0575(18) 0.0548(18) 0.0628(19) -0.0141(15) -0.0010(16) 0.0030(15)
    Cl1 0.0477(6) 0.0446(5) 0.0960(9) 0.0035(5) -0.0071(6) 0.0021(6)
_geom_special_details
;
All e.s.d.'s (except the e.s.d. in the dihedral angle between two l.s. planes)
are estimated using the full covariance matrix. The cell e.s.d.'s are taken
into account individually in the estimation of e.s.d.'s in distances, angles
and torsion angles; correlations between e.s.d.'s in cell parameters are only
used when they are defined by crystal symmetry. An approximate (isotropic)
treatment of cell e.s.d.'s is used for estimating e.s.d.'s involving l.s.
planes.
;
loop_
    _geom_bond_atom_site_label_1
    _geom_bond_atom_site_label_2
    _geom_bond_site_symmetry_2
    _geom_bond_distance
    _geom_bond_publ_flag
    C1 C2 . 1.369(5) ?
    C1 C6 . 1.385(5) ?
    C1 H1 . 0.9300 ?
    C2 C3 . 1.391(6) ?
    C2 H2 . 0.9300 ?
    C3 C4 . 1.372(6) ?
    C3 H3 . 0.9300 ?
    C4 C5 . 1.393(5) ?
    C4 H4 . 0.9300 ?
    C5 N2 . 1.393(4) ?
    C5 C6 . 1.402(5) ?
    C6 N1 . 1.397(4) ?
    C7 N1 . 1.320(5) ?
    C7 N2 . 1.341(4) ?
    C7 C8 . 1.471(5) ?
    C8 C9 . 1.520(5) ?
    C8 H8A . 0.9700 ?
    C8 H8B . 0.9700 ?
    C9 C10 . 1.527(5) ?
    C9 H9A . 0.9700 ?
    C9 H9B . 0.9700 ?
    C10 C11 . 1.516(5) ?
    C10 H10A . 0.9700 ?
    C10 H10B . 0.9700 ?
    C11 C12 . 1.528(5) ?
    C11 H11A . 0.9700 ?
    C11 H11B . 0.9700 ?
    C12 C13 . 1.514(5) ?
    C12 H12A . 0.9700 ?
    C12 H12B . 0.9700 ?
    C13 C14 . 1.519(5) ?
    C13 H13A . 0.9700 ?
    C13 H13B . 0.9700 ?
    C14 C15 . 1.477(5) ?
    C14 H14A . 0.9700 ?
    C14 H14B . 0.9700 ?
    C15 N3 . 1.326(5) ?
    C15 N4 . 1.326(5) ?
    C16 C21 . 1.387(5) ?
    C16 C17 . 1.389(5) ?
    C16 N4 . 1.393(5) ?
    C17 C18 . 1.388(5) ?
    C17 N3 . 1.390(5) ?
    C18 C19 . 1.374(6) ?
    C18 H18 . 0.9300 ?
    C19 C20 . 1.398(7) ?
    C19 H19 . 0.9300 ?
    C20 C21 . 1.387(6) ?
    C20 H20 . 0.9300 ?
    C21 H21 . 0.9300 ?
    N1 H1A . 0.8600 ?
    N2 H2A . 0.8600 ?
    N3 H3A . 0.8600 ?
    N4 H4A . 0.8600 ?
    N5 O1 . 1.227(4) ?
    N5 O2 . 1.248(4) ?
    N5 O3 . 1.259(4) ?
    O1W H1WA . 0.927(19) ?
    O1W H1WB . 0.83(2) ?
loop_
    _geom_angle_atom_site_label_1
    _geom_angle_atom_site_label_2
    _geom_angle_atom_site_label_3
    _geom_angle_site_symmetry_1
    _geom_angle_site_symmetry_3
    _geom_angle
    _geom_angle_publ_flag
    C2 C1 C6 . . 117.2(4) ?
    C2 C1 H1 . . 121.4 ?
    C6 C1 H1 . . 121.4 ?
    C1 C2 C3 . . 121.1(4) ?
    C1 C2 H2 . . 119.4 ?
    C3 C2 H2 . . 119.4 ?
    C4 C3 C2 . . 122.9(4) ?
    C4 C3 H3 . . 118.6 ?
    C2 C3 H3 . . 118.6 ?
    C3 C4 C5 . . 116.3(4) ?
    C3 C4 H4 . . 121.9 ?
    C5 C4 H4 . . 121.9 ?
    N2 C5 C4 . . 133.0(4) ?
    N2 C5 C6 . . 106.0(3) ?
    C4 C5 C6 . . 121.0(4) ?
    C1 C6 N1 . . 132.7(4) ?
    C1 C6 C5 . . 121.5(4) ?
    N1 C6 C5 . . 105.7(3) ?
    N1 C7 N2 . . 108.8(3) ?
    N1 C7 C8 . . 125.3(4) ?
    N2 C7 C8 . . 125.9(4) ?
    C7 C8 C9 . . 114.7(3) ?
    C7 C8 H8A . . 108.6 ?
    C9 C8 H8A . . 108.6 ?
    C7 C8 H8B . . 108.6 ?
    C9 C8 H8B . . 108.6 ?
    H8A C8 H8B . . 107.6 ?
    C8 C9 C10 . . 110.8(3) ?
    C8 C9 H9A . . 109.5 ?
    C10 C9 H9A . . 109.5 ?
    C8 C9 H9B . . 109.5 ?
    C10 C9 H9B . . 109.5 ?
    H9A C9 H9B . . 108.1 ?
    C11 C10 C9 . . 114.6(3) ?
    C11 C10 H10A . . 108.6 ?
    C9 C10 H10A . . 108.6 ?
    C11 C10 H10B . . 108.6 ?
    C9 C10 H10B . . 108.6 ?
    H10A C10 H10B . . 107.6 ?
    C10 C11 C12 . . 112.0(3) ?
    C10 C11 H11A . . 109.2 ?
    C12 C11 H11A . . 109.2 ?
    C10 C11 H11B . . 109.2 ?
    C12 C11 H11B . . 109.2 ?
    H11A C11 H11B . . 107.9 ?
    C13 C12 C11 . . 114.9(3) ?
    C13 C12 H12A . . 108.5 ?
    C11 C12 H12A . . 108.5 ?
    C13 C12 H12B . . 108.5 ?
    C11 C12 H12B . . 108.5 ?
    H12A C12 H12B . . 107.5 ?
    C12 C13 C14 . . 111.1(3) ?
    C12 C13 H13A . . 109.4 ?
    C14 C13 H13A . . 109.4 ?
    C12 C13 H13B . . 109.4 ?
    C14 C13 H13B . . 109.4 ?
    H13A C13 H13B . . 108.0 ?
    C15 C14 C13 . . 115.2(3) ?
    C15 C14 H14A . . 108.5 ?
    C13 C14 H14A . . 108.5 ?
    C15 C14 H14B . . 108.5 ?
    C13 C14 H14B . . 108.5 ?
    H14A C14 H14B . . 107.5 ?
    N3 C15 N4 . . 109.5(3) ?
    N3 C15 C14 . . 125.2(4) ?
    N4 C15 C14 . . 125.4(4) ?
    C21 C16 C17 . . 122.0(4) ?
    C21 C16 N4 . . 131.6(4) ?
    C17 C16 N4 . . 106.4(3) ?
    C18 C17 C16 . . 121.2(4) ?
    C18 C17 N3 . . 132.8(4) ?
    C16 C17 N3 . . 106.0(3) ?
    C19 C18 C17 . . 117.1(4) ?
    C19 C18 H18 . . 121.5 ?
    C17 C18 H18 . . 121.5 ?
    C18 C19 C20 . . 121.9(4) ?
    C18 C19 H19 . . 119.0 ?
    C20 C19 H19 . . 119.0 ?
    C21 C20 C19 . . 121.2(4) ?
    C21 C20 H20 . . 119.4 ?
    C19 C20 H20 . . 119.4 ?
    C20 C21 C16 . . 116.6(4) ?
    C20 C21 H21 . . 121.7 ?
    C16 C21 H21 . . 121.7 ?
    C7 N1 C6 . . 110.0(3) ?
    C7 N1 H1A . . 125.0 ?
    C6 N1 H1A . . 125.0 ?
    C7 N2 C5 . . 109.4(3) ?
    C7 N2 H2A . . 125.3 ?
    C5 N2 H2A . . 125.3 ?
    C15 N3 C17 . . 109.3(3) ?
    C15 N3 H3A . . 125.3 ?
    C17 N3 H3A . . 125.3 ?
    C15 N4 C16 . . 108.9(3) ?
    C15 N4 H4A . . 125.6 ?
    C16 N4 H4A . . 125.6 ?
    O1 N5 O2 . . 121.9(4) ?
    O1 N5 O3 . . 118.9(4) ?
    O2 N5 O3 . . 119.2(4) ?
    H1WA O1W H1WB . . 104(4) ?
loop_
    _geom_torsion_atom_site_label_1
    _geom_torsion_atom_site_label_2
    _geom_torsion_atom_site_label_3
    _geom_torsion_atom_site_label_4
    _geom_torsion_site_symmetry_1
    _geom_torsion_site_symmetry_2
    _geom_torsion_site_symmetry_3
    _geom_torsion_site_symmetry_4
    _geom_torsion
    _geom_torsion_publ_flag
    C6 C1 C2 C3 . . . . 0.4(5) ?
    C1 C2 C3 C4 . . . . -0.8(6) ?
    C2 C3 C4 C5 . . . . 0.6(6) ?
    C3 C4 C5 N2 . . . . 178.3(4) ?
    C3 C4 C5 C6 . . . . -0.2(5) ?
    C2 C1 C6 N1 . . . . -178.1(4) ?
    C2 C1 C6 C5 . . . . 0.0(5) ?
    N2 C5 C6 C1 . . . . -179.0(3) ?
    C4 C5 C6 C1 . . . . -0.1(5) ?
    N2 C5 C6 N1 . . . . -0.4(4) ?
    C4 C5 C6 N1 . . . . 178.5(3) ?
    N1 C7 C8 C9 . . . . 104.1(4) ?
    N2 C7 C8 C9 . . . . -75.1(5) ?
    C7 C8 C9 C10 . . . . -175.5(3) ?
    C8 C9 C10 C11 . . . . -174.1(3) ?
    C9 C10 C11 C12 . . . . 179.3(3) ?
    C10 C11 C12 C13 . . . . -169.9(3) ?
    C11 C12 C13 C14 . . . . -173.5(3) ?
    C12 C13 C14 C15 . . . . -167.8(3) ?
    C13 C14 C15 N3 . . . . 130.3(4) ?
    C13 C14 C15 N4 . . . . -51.3(5) ?
    C21 C16 C17 C18 . . . . -0.9(6) ?
    N4 C16 C17 C18 . . . . 179.7(3) ?
    C21 C16 C17 N3 . . . . 179.3(3) ?
    N4 C16 C17 N3 . . . . -0.1(4) ?
    C16 C17 C18 C19 . . . . 1.0(6) ?
    N3 C17 C18 C19 . . . . -179.2(4) ?
    C17 C18 C19 C20 . . . . 0.1(6) ?
    C18 C19 C20 C21 . . . . -1.3(7) ?
    C19 C20 C21 C16 . . . . 1.4(6) ?
    C17 C16 C21 C20 . . . . -0.3(5) ?
    N4 C16 C21 C20 . . . . 178.8(4) ?
    N2 C7 N1 C6 . . . . 1.5(4) ?
    C8 C7 N1 C6 . . . . -177.9(3) ?
    C1 C6 N1 C7 . . . . 177.7(4) ?
    C5 C6 N1 C7 . . . . -0.7(4) ?
    N1 C7 N2 C5 . . . . -1.8(4) ?
    C8 C7 N2 C5 . . . . 177.6(3) ?
    C4 C5 N2 C7 . . . . -177.4(4) ?
    C6 C5 N2 C7 . . . . 1.3(4) ?
    N4 C15 N3 C17 . . . . -0.8(4) ?
    C14 C15 N3 C17 . . . . 177.8(3) ?
    C18 C17 N3 C15 . . . . -179.2(4) ?
    C16 C17 N3 C15 . . . . 0.5(4) ?
    N3 C15 N4 C16 . . . . 0.7(4) ?
    C14 C15 N4 C16 . . . . -177.9(3) ?
    C21 C16 N4 C15 . . . . -179.7(4) ?
    C17 C16 N4 C15 . . . . -0.4(4) ?
loop_
    _geom_hbond_atom_site_label_D
    _geom_hbond_atom_site_label_H
    _geom_hbond_atom_site_label_A
    _geom_hbond_site_symmetry_A
    _geom_hbond_distance_DH
    _geom_hbond_distance_HA
    _geom_hbond_distance_DA
    _geom_hbond_angle_DHA
    N1 H1A Cl1 . 0.86 2.22 3.066(3) 167.8
    N2 H2A O3 3_554 0.86 1.94 2.778(4) 163.7
    N2 H2A O1 3_554 0.86 2.53 3.243(4) 140.9
    N2 H2A N5 3_554 0.86 2.59 3.436(5) 168.3
    N3 H3A O2 1_545 0.86 1.95 2.807(4) 177.3
    N4 H4A O1W 2_665 0.86 1.87 2.730(4) 173.0
    O1W H1WA Cl1 . 0.927(19) 2.19(2) 3.088(4) 163(4)
    O1W H1WB Cl1 1_565 0.83(2) 2.31(3) 3.099(3) 159(5)
    C10 H10A Cg(3) 3_555 0.9700 3.3590 4.148(4) 139.92
    C11 H11B Cg(4) 2_564 0.9700 3.2056 4.047(4) 146.08
