# Supplementary material for: 2,2′-(Heptane-1,7-di­yl)dibenz­imidazo­lium chloride nitrate monohydrate
Source: Acta Crystallogr Sect E Struct Rep Online. 2009 Feb 28;65(Pt 3):o620. doi: 10.1107/S1600536809006370 (PMC2968438; doi:10.1107/S1600536809006370)
Supplement: Supplementary file 2 [file e-65-0o620-Isup2.hkl]

#
# h,k,l, Fc-squared, Fo-squared, sigma(Fo-squared) and status flag
#
data_I
_shelx_title ' A in Pca2(1)'
_shelx_refln_list_code          4
_shelx_F_calc_maximum      217.48
_exptl_crystal_F_000       952.00
_reflns_d_resolution_high  0.8380
 
loop_
 _symmetry_equiv_pos_as_xyz
 'x, y, z'
 '-x, -y, z+1/2'
 '-x+1/2, y, z+1/2'
 'x+1/2, -y, z'
 
_cell_length_a    24.4622
_cell_length_b     5.1016
_cell_length_c    18.2095
_cell_angle_alpha  90.000
_cell_angle_beta   90.000
_cell_angle_gamma  90.000
 
_shelx_F_squared_multiplier     1.000
 
loop_
 _refln_index_h
 _refln_index_k
 _refln_index_l
 _refln_F_squared_calc
 _refln_F_squared_meas
 _refln_F_squared_sigma
 _refln_observed_status
   2   0   0     1133.95     1098.58     35.77 o
   4   0   0     2691.14     2325.03    106.90 o
   6   0   0      541.02      548.44     20.41 o
   8   0   0     5952.92     5981.90    133.55 o
  10   0   0     1739.88     1760.78     51.57 o
  12   0   0     2594.92     2721.21     74.75 o
  14   0   0     1243.44     1092.52     41.99 o
  16   0   0       42.24       31.10      7.55 o
  18   0   0      146.71      157.85     20.68 o
  20   0   0      645.84      593.66     54.55 o
  22   0   0      171.69      166.43     34.09 o
  24   0   0        3.44        0.00     15.21 o
  26   0   0        9.43        3.47     16.80 o
  28   0   0        2.39        0.00     17.19 o
   0   1   0     7569.09     7097.14    120.92 o
   1   1   0     3771.65     3413.62     43.92 o
   2   1   0      656.45      697.70     13.74 o
   3   1   0       71.53       78.57      6.38 o
   4   1   0      197.33      204.53      7.30 o
   5   1   0     6210.09     6243.13    162.18 o
   6   1   0    45719.01    46510.42    532.19 o
   7   1   0     2346.92     2445.98     35.19 o
   8   1   0      364.87      340.04      9.77 o
   9   1   0     1390.47     1444.61     24.70 o
  10   1   0      250.10      262.22      9.67 o
  11   1   0        0.84        0.00      3.01 o
  12   1   0       38.69       24.86      4.80 o
  13   1   0     2595.63     2726.45     43.26 o
  14   1   0      242.17      235.42     13.76 o
  15   1   0      145.97      156.16     10.20 o
  16   1   0        1.29        3.91      5.06 o
  17   1   0       87.50       98.46     11.85 o
  18   1   0      208.22      213.70     17.02 o
  19   1   0       17.03        1.04      7.29 o
  20   1   0        0.34        0.00     10.76 o
  21   1   0        0.81        4.01      7.53 o
  22   1   0      327.73      305.82     31.83 o
  23   1   0      257.10      284.72     42.79 o
  24   1   0        5.92        0.97      9.40 o
  25   1   0      185.28      140.07     20.03 o
  26   1   0       50.68       32.02     18.68 o
  27   1   0      490.02      570.03     46.92 o
  28   1   0       79.11       88.34     22.69 o
   0   2   0     4572.71     4544.05     86.96 o
   1   2   0       81.40       78.66      8.76 o
   2   2   0        0.05        0.00      2.77 o
   3   2   0      222.10      229.16     10.27 o
   4   2   0      696.57      627.35     16.12 o
   5   2   0      795.11      760.38     16.79 o
   6   2   0       88.88       81.67      6.26 o
   7   2   0        1.18       10.15      4.59 o
   8   2   0      789.37      831.85     17.84 o
   9   2   0      233.73      234.87      9.68 o
  10   2   0     2135.07     2195.69     36.11 o
  11   2   0       92.52       91.89      7.03 o
  12   2   0     2020.32     2026.27     35.02 o
  13   2   0       38.31       23.47      7.92 o
  14   2   0      550.24      560.67     29.94 o
  15   2   0       11.64        2.71      6.38 o
  16   2   0      844.09      843.02     30.38 o
  17   2   0       82.29       93.49     13.47 o
  18   2   0      423.80      462.14     29.14 o
  19   2   0      197.11      196.44     18.96 o
  20   2   0      399.17      421.14     26.47 o
  21   2   0      263.04      258.88     22.38 o
  22   2   0       87.88       66.19     17.74 o
  23   2   0      140.76      143.49     18.43 o
  24   2   0      121.04      138.61     23.70 o
  25   2   0        2.90        0.00     13.29 o
  26   2   0       73.54       29.69     19.55 o
  27   2   0       72.77       72.46     24.99 o
   0   3   0      903.78      907.74     30.87 o
   1   3   0       54.08       43.85      6.41 o
   2   3   0      430.42      458.71     15.23 o
   3   3   0      389.99      408.55     16.04 o
   4   3   0       30.84       29.08      5.57 o
   5   3   0      176.71      183.49     15.94 o
   6   3   0       33.38       23.92      5.93 o
   7   3   0     2378.88     2329.30     49.54 o
   8   3   0      632.16      668.67     22.05 o
   9   3   0      158.04      155.62     12.55 o
  10   3   0      357.87      343.78     17.83 o
  11   3   0       11.39        5.05      6.96 o
  12   3   0      246.17      204.31     17.63 o
  13   3   0      402.35      321.32     46.47 o
  14   3   0      118.80      100.03     14.47 o
  15   3   0      666.60      551.57     27.93 o
  16   3   0       27.75       11.07      9.67 o
  17   3   0       29.74       16.00     13.00 o
  18   3   0       65.06      109.96     19.53 o
  19   3   0        1.47       19.25     13.40 o
  20   3   0      135.57      162.64     36.10 o
  21   3   0        2.02       10.63     14.71 o
  22   3   0      301.73      353.64     35.58 o
  23   3   0       22.17       37.16     17.96 o
  24   3   0        5.98        0.00     16.98 o
  25   3   0       68.10       28.11     26.09 o
   0   4   0      343.51      343.50     23.85 o
   1   4   0     1342.68     1376.50     31.67 o
   2   4   0       79.56       69.42      9.54 o
   3   4   0       45.56       41.25      9.38 o
   4   4   0        0.04        9.60      7.24 o
   5   4   0      679.96      656.10     24.58 o
   6   4   0       99.73       87.43     19.10 o
   7   4   0      207.08      209.16     16.53 o
   8   4   0      123.40      136.56     15.88 o
   9   4   0      141.08      132.73     27.02 o
  10   4   0      404.62      386.25     31.00 o
  11   4   0       45.60       35.06     12.72 o
  12   4   0        2.41        0.00     12.27 o
  13   4   0      135.70      175.04     28.30 o
  14   4   0      113.40      119.45     32.87 o
  15   4   0        0.23       17.00     16.13 o
  16   4   0      267.62      288.74     34.69 o
  17   4   0        0.18        0.00     14.81 o
  18   4   0        0.46        0.00     17.95 o
  19   4   0      155.00      196.42     30.17 o
  20   4   0      210.80      232.70     32.58 o
  21   4   0       24.51        5.12     19.71 o
  22   4   0       11.24        3.91     41.22 o
   0   5   0      176.94      223.91     31.08 o
   1   5   0      364.77      379.08     34.93 o
   2   5   0      101.19       90.77     16.42 o
   3   5   0       17.34       13.67      9.60 o
   4   5   0       30.34       25.49     10.52 o
   5   5   0      351.43      347.25     30.03 o
   6   5   0       80.91       90.33     18.88 o
   7   5   0        0.21        0.00     14.44 o
   8   5   0       48.72       49.14     18.83 o
   9   5   0       39.29       31.17     15.31 o
  10   5   0      130.76       88.35     28.52 o
  11   5   0       71.42       69.19     26.20 o
  12   5   0       24.64       23.56     15.07 o
  13   5   0       19.77       36.67     17.35 o
  14   5   0       88.02       96.87     21.93 o
  15   5   0        0.20        6.17     22.51 o
  16   5   0       29.18        0.00     23.47 o
   0   6   0       27.00        0.00     26.11 o
   1   6   0        2.49        0.00     23.29 o
   2   6   0       10.41        0.00     23.24 o
   3   6   0       67.44       51.18     35.67 o
   4   6   0       66.63       77.91     27.21 o
   2   0   1     2136.99     2261.07     34.96 o
   4   0   1     8145.51     7922.61    130.51 o
   6   0   1    24531.07    25599.23    360.69 o
   8   0   1     3315.13     3488.93     58.03 o
  10   0   1     2493.16     2808.21     68.86 o
  12   0   1     1050.17      930.40     47.93 o
  14   0   1      165.75      173.12     10.14 o
  16   0   1      407.16      409.44     15.41 o
  18   0   1     1079.62     1076.49     28.59 o
  20   0   1      979.32      836.91     71.60 o
  22   0   1      734.08      734.16     42.25 o
  24   0   1       20.55        9.98     13.02 o
  26   0   1      105.98       93.89     22.04 o
  28   0   1      102.54      101.84     45.09 o
   1   1   1     8424.44     8293.21     73.02 o
   2   1   1      580.65      553.93      7.74 o
   3   1   1     2297.77     2210.17     22.56 o
   4   1   1    10006.04    10136.02     94.04 o
   5   1   1    47297.31    48361.27    409.72 o
   6   1   1     3982.08     4105.51     40.23 o
   7   1   1      125.15      121.28      6.36 o
   8   1   1     2619.59     2720.39     28.99 o
   9   1   1      846.22      843.35     12.69 o
  10   1   1      179.55      189.35      7.33 o
  11   1   1     1356.55     1304.77     18.73 o
  12   1   1      286.29      298.28      8.23 o
  13   1   1     1082.00     1125.15     17.19 o
  14   1   1      801.53      868.33     15.08 o
  15   1   1      457.48      463.70     11.98 o
  16   1   1     1776.78     1859.99     29.20 o
  17   1   1       18.57       11.60      5.22 o
  18   1   1       32.53       29.86      6.09 o
  19   1   1      325.76      334.78     16.65 o
  20   1   1       24.83       25.79      6.45 o
  21   1   1      230.82      252.65     14.42 o
  22   1   1      104.16       96.74     10.28 o
  23   1   1      156.84      172.64     18.75 o
  24   1   1       20.88       19.69      8.69 o
  25   1   1      128.26      105.91     13.38 o
  26   1   1        8.19        0.00      9.75 o
  27   1   1        3.38       11.43     12.09 o
  28   1   1       71.83       67.20     34.78 o
   1   2   1     1327.79     1237.08     16.93 o
   2   2   1     5026.65     4758.96     49.62 o
   3   2   1     1149.59     1078.48     15.55 o
   4   2   1      569.44      557.64      9.80 o
   5   2   1     1301.80     1321.03     17.63 o
   6   2   1      903.32      900.11     13.64 o
   7   2   1      332.50      334.31      7.57 o
   8   2   1      214.42      214.29      7.41 o
   9   2   1      450.99      453.90     10.73 o
  10   2   1     2216.67     2210.57     27.69 o
  11   2   1     2552.04     2541.77     31.08 o
  12   2   1     1602.24     1632.71     25.46 o
  13   2   1      176.90      176.37      9.92 o
  14   2   1      345.87      312.33     16.02 o
  15   2   1        4.47        0.00      4.68 o
  16   2   1       80.07       78.82      9.87 o
  17   2   1      120.78      109.34     11.33 o
  18   2   1     1432.92     1424.60     35.18 o
  19   2   1       89.08       81.82      9.58 o
  20   2   1       93.48       94.05     10.26 o
  21   2   1      199.07      203.63     16.04 o
  22   2   1        8.50        0.14      7.65 o
  23   2   1      190.70      192.09     16.51 o
  24   2   1      166.64      186.87     16.79 o
  25   2   1       54.18       50.52     13.91 o
  26   2   1        4.79       10.40     11.57 o
  27   2   1       82.85       40.55     15.05 o
   1   3   1       57.15       44.18      4.55 o
   2   3   1       65.83       52.14      4.55 o
   3   3   1      316.93      323.84     10.46 o
   4   3   1      364.65      332.52     10.61 o
   5   3   1      568.13      577.09     12.68 o
   6   3   1     1189.79     1194.70     18.81 o
   7   3   1       48.44       46.17      5.00 o
   8   3   1      129.86      126.26      8.09 o
   9   3   1      178.83      168.35      9.15 o
  10   3   1      403.23      415.68     14.44 o
  11   3   1      453.93      436.71     14.96 o
  12   3   1       73.79       64.47     10.38 o
  13   3   1      220.36      238.19     14.41 o
  14   3   1       67.32       67.82      9.28 o
  15   3   1      544.55      562.09     22.22 o
  16   3   1      265.69      282.42     17.72 o
  17   3   1      612.11      621.90     24.38 o
  18   3   1      273.61      275.15     21.80 o
  19   3   1       96.16       74.51     12.39 o
  20   3   1       80.32       83.20     15.47 o
  21   3   1      209.68      214.50     21.88 o
  22   3   1       19.48       12.87     12.51 o
  23   3   1        7.05        0.00     13.78 o
  24   3   1      184.47      171.53     19.20 o
  25   3   1      131.44      139.01     28.09 o
   1   4   1       49.01       51.49      6.01 o
   2   4   1      273.87      301.93     12.03 o
   3   4   1       63.52       59.07      6.69 o
   4   4   1       78.53       76.84      7.68 o
   5   4   1      184.98      181.04     16.79 o
   6   4   1       40.66       19.71      7.07 o
   7   4   1       63.33       51.80      8.60 o
   8   4   1      141.00      160.34     11.11 o
   9   4   1       67.23       72.97     14.76 o
  10   4   1       49.50       47.66      9.22 o
  11   4   1        3.39        6.35      6.93 o
  12   4   1       71.25       72.20     11.80 o
  13   4   1       13.08        5.09      7.79 o
  14   4   1       76.98       64.51     13.76 o
  15   4   1      200.62      211.51     28.89 o
  16   4   1       21.31       14.69     11.69 o
  17   4   1        4.09        9.93     11.57 o
  18   4   1       30.83       28.49     14.84 o
  19   4   1        8.51        3.28     12.53 o
  20   4   1       36.25       31.23     14.97 o
  21   4   1      119.82      120.44     18.74 o
   1   5   1      240.81      259.80     16.07 o
   2   5   1       64.43       65.15     10.46 o
   3   5   1       83.96       71.31     10.49 o
   4   5   1      122.84      129.36     12.26 o
   5   5   1      238.95      283.27     17.77 o
   6   5   1       89.97       98.43     12.23 o
   7   5   1       51.21       39.17     14.38 o
   8   5   1      173.73      216.52     18.94 o
   9   5   1      145.86      137.22     15.87 o
  10   5   1        3.97       16.14     10.15 o
  11   5   1      180.78      173.71     17.72 o
  12   5   1       43.35       52.97     17.31 o
  13   5   1        7.63        0.00     10.81 o
  14   5   1       52.16       40.28     13.90 o
  15   5   1       22.64       30.38     13.62 o
  16   5   1        1.22       19.02     20.46 o
   1   6   1      166.16      172.86     23.99 o
   2   6   1        5.31        0.00     15.51 o
   3   6   1       91.25      118.98     34.01 o
   4   6   1       15.56       14.72     25.74 o
   0   0   2    15864.43    14563.38    237.49 o
   2   0   2     2705.48     2652.14     40.48 o
   4   0   2       66.97       50.20      5.58 o
   6   0   2    23212.14    23975.13    304.36 o
   8   0   2     4817.81     4926.10     71.25 o
  10   0   2     1316.87     1311.23     23.75 o
  12   0   2     1382.16     1337.33     25.54 o
  14   0   2     4075.47     4102.56     65.26 o
  16   0   2      555.56      531.68     18.25 o
  18   0   2      531.63      515.19     20.29 o
  20   0   2      117.07      107.59     11.54 o
  22   0   2      450.41      413.95     27.40 o
  24   0   2      103.09      133.47     22.79 o
  26   0   2      349.52      374.55     38.95 o
  28   0   2       96.68       61.76     28.34 o
   0   1   2     5749.42     5641.51     69.51 o
   1   1   2     1031.87     1011.74     13.88 o
   2   1   2     7268.87     6975.55     59.94 o
   3   1   2     2910.85     2936.41     27.75 o
   4   1   2     3813.50     3899.27     37.91 o
   5   1   2    10091.62    10266.13     92.56 o
   6   1   2     2161.24     2104.46     24.30 o
   7   1   2     7551.10     7774.59     75.17 o
   8   1   2     3876.22     4176.54     41.32 o
   9   1   2      584.95      571.40      9.48 o
  10   1   2      349.13      366.26      7.86 o
  11   1   2     3599.15     3821.35     38.62 o
  12   1   2     1260.10     1263.53     17.42 o
  13   1   2     2536.50     2567.68     30.76 o
  14   1   2      200.50      229.30      9.00 o
  15   1   2      530.36      541.80     14.31 o
  16   1   2       82.69       66.52      6.26 o
  17   1   2      675.49      675.63     15.98 o
  18   1   2       26.14       16.15      5.60 o
  19   1   2       90.18       90.51      8.71 o
  20   1   2      126.42      102.69      9.67 o
  21   1   2       61.63       69.27      8.78 o
  22   1   2       44.66       42.65      8.13 o
  23   1   2      294.50      284.95     16.90 o
  24   1   2       23.19       13.87      8.85 o
  25   1   2       50.80       11.29     16.91 o
  26   1   2       15.20       14.25     12.84 o
  27   1   2       55.31       65.64     14.48 o
  28   1   2       23.23       10.72     13.81 o
   0   2   2     4312.42     4440.10     81.20 o
   1   2   2      150.31      151.29      5.85 o
   2   2   2     2578.64     2511.96     27.03 o
   3   2   2      380.21      350.83      7.82 o
   4   2   2      368.91      367.33      9.31 o
   5   2   2      174.67      171.17      6.35 o
   6   2   2       83.27       72.56      4.81 o
   7   2   2      266.64      280.71      8.76 o
   8   2   2      167.90      162.79      6.85 o
   9   2   2      155.88      156.60      7.60 o
  10   2   2     3856.32     3918.48     43.02 o
  11   2   2     5111.19     5308.90     61.58 o
  12   2   2      414.71      423.26     12.15 o
  13   2   2     1160.17     1178.41     20.67 o
  14   2   2      285.45      314.47     12.65 o
  15   2   2      235.00      247.01     12.74 o
  16   2   2      741.58      750.98     22.69 o
  17   2   2      159.04      146.77     11.29 o
  18   2   2       43.01       40.61     10.24 o
  19   2   2      133.90      124.06     15.72 o
  20   2   2      261.77      261.05     25.42 o
  21   2   2      201.16      187.77     15.88 o
  22   2   2       69.45       71.39     11.65 o
  23   2   2        5.64        9.63      9.19 o
  24   2   2       57.99       60.96     13.00 o
  25   2   2        6.93        8.56      9.24 o
  26   2   2      111.03      116.94     15.97 o
  27   2   2        7.09        0.00     17.16 o
   0   3   2      656.51      646.49     17.98 o
   1   3   2      262.38      265.79      9.69 o
   2   3   2      756.29      766.95     14.91 o
   3   3   2      534.24      501.08     11.68 o
   4   3   2      340.05      359.61      9.90 o
   5   3   2      306.97      337.33     10.74 o
   6   3   2      532.21      569.87     13.22 o
   7   3   2      972.57      991.12     17.79 o
   8   3   2        2.47        3.23      3.56 o
   9   3   2       65.37       70.78      7.06 o
  10   3   2      279.18      280.75     12.52 o
  11   3   2      314.39      356.37     14.22 o
  12   3   2       88.71       81.22      8.81 o
  13   3   2      497.28      494.62     20.24 o
  14   3   2       89.18      122.25     17.38 o
  15   3   2       12.97        2.83      7.18 o
  16   3   2      885.27      813.76     49.45 o
  17   3   2       24.34       13.34     10.48 o
  18   3   2      119.80      122.47     13.54 o
  19   3   2      196.69      216.69     17.44 o
  20   3   2       14.44       28.21     10.10 o
  21   3   2       38.12       26.75     10.48 o
  22   3   2        1.10        9.90     12.13 o
  23   3   2      375.18      432.10     31.47 o
  24   3   2       11.63       19.60     13.68 o
  25   3   2       19.23        8.30     33.81 o
   0   4   2      572.40      565.47     20.49 o
   1   4   2      269.08      282.08     12.18 o
   2   4   2       17.35       10.11      5.12 o
   3   4   2      130.76      119.93     10.40 o
   4   4   2      136.05      154.65     13.37 o
   5   4   2       97.75       99.00      8.47 o
   6   4   2     1335.75     1365.85     29.46 o
   7   4   2       50.24       40.34      7.80 o
   8   4   2      351.53      342.91     30.27 o
   9   4   2      295.34      265.17     19.88 o
  10   4   2       32.77       44.57      8.91 o
  11   4   2      164.74      171.32     14.34 o
  12   4   2       34.28       40.16      9.69 o
  13   4   2      616.45      633.16     30.04 o
  14   4   2       77.95       91.68     13.05 o
  15   4   2       31.32       31.03     10.27 o
  16   4   2       48.44       43.18     11.22 o
  17   4   2       86.03       94.38     16.11 o
  18   4   2        1.49        0.00     11.49 o
  19   4   2       43.38       35.42     16.65 o
  20   4   2       51.13       51.67     15.16 o
  21   4   2        5.99        0.00     13.68 o
   0   5   2      669.01      706.21     40.75 o
   1   5   2       70.55       58.87     11.36 o
   2   5   2        9.82        4.99      7.53 o
   3   5   2       97.63       74.36     11.06 o
   4   5   2       69.81       85.01     12.45 o
   5   5   2       90.05       58.88     10.16 o
   6   5   2      116.81      122.76     13.40 o
   7   5   2       25.88        9.25      8.36 o
   8   5   2       21.06       18.35      9.48 o
   9   5   2       72.70       64.24     11.43 o
  10   5   2       82.11       95.23     15.15 o
  11   5   2       18.73       17.79     10.57 o
  12   5   2       74.16       73.63     14.57 o
  13   5   2       43.25       34.09     15.74 o
  14   5   2       22.40       23.27     12.55 o
  15   5   2       15.13        6.94     12.59 o
  16   5   2        6.63        0.00     21.65 o
   0   6   2        3.13        2.00     21.58 o
   1   6   2       92.06       59.34     30.67 o
   2   6   2        5.19        5.11     12.54 o
   3   6   2       73.24       49.20     20.59 o
   4   6   2       25.63       28.01     16.93 o
   2   0   3    13964.58    13531.64    201.84 o
   4   0   3     2439.65     2367.74     35.31 o
   6   0   3     1069.42     1112.15     19.37 o
   8   0   3    12024.30    12113.67    194.44 o
  10   0   3       88.17       90.85      7.24 o
  12   0   3      994.45     1063.70     30.33 o
  14   0   3      476.85      477.24     15.09 o
  16   0   3      629.30      678.32     19.30 o
  18   0   3      400.76      403.82     18.63 o
  20   0   3       91.22       79.32     20.62 o
  22   0   3      106.11       95.81     17.69 o
  24   0   3       31.58        0.00     41.17 o
  26   0   3       28.12       16.86     14.09 o
  28   0   3      166.98      196.20     45.04 o
   1   1   3     2756.91     2802.11     26.69 o
   2   1   3      292.11      271.86      5.33 o
   3   1   3      774.73      773.05     10.77 o
   4   1   3     4164.83     4100.55     37.74 o
   5   1   3     1877.74     1742.34     23.30 o
   6   1   3      142.56      151.53      5.70 o
   7   1   3     1609.30     1599.98     19.40 o
   8   1   3     1615.70     1608.80     20.98 o
   9   1   3     1245.25     1306.34     17.59 o
  10   1   3     1689.96     1743.81     23.04 o
  11   1   3     1939.87     1968.63     25.73 o
  12   1   3        5.40        6.36      3.08 o
  13   1   3      179.37      226.09     11.06 o
  14   1   3       70.16       63.42      6.29 o
  15   1   3       10.44       14.70      3.95 o
  16   1   3       78.51       72.84      6.23 o
  17   1   3      338.07      339.42     12.25 o
  18   1   3       89.77       96.28      9.23 o
  19   1   3      135.01      122.14     10.86 o
  20   1   3       60.68       47.11      9.64 o
  21   1   3      308.05      283.16     20.89 o
  22   1   3      105.43       88.20     13.35 o
  23   1   3       25.42        0.00     11.40 o
  24   1   3       24.37       28.32      9.51 o
  25   1   3      303.25      382.10     28.52 o
  26   1   3       52.49       42.00     12.49 o
  27   1   3      140.96       98.09     16.66 o
  28   1   3        2.51        0.00     12.05 o
   1   2   3     1075.39     1052.52     15.31 o
   2   2   3      527.59      543.27     10.36 o
   3   2   3     1894.56     1880.23     22.61 o
   4   2   3      763.72      744.79     12.22 o
   5   2   3      201.04      210.77      6.02 o
   6   2   3      462.48      474.59     11.30 o
   7   2   3      617.53      665.93     12.69 o
   8   2   3     2109.99     2020.89     25.64 o
   9   2   3     1522.36     1605.15     24.51 o
  10   2   3      927.29      939.14     18.33 o
  11   2   3      367.24      326.57     16.13 o
  12   2   3     2371.54     2433.83     33.27 o
  13   2   3      115.25      124.38     10.05 o
  14   2   3       15.89       12.26      4.47 o
  15   2   3       94.68      101.91      7.92 o
  16   2   3      255.81      238.34     14.34 o
  17   2   3      636.19      659.93     23.81 o
  18   2   3      785.29      812.47     24.31 o
  19   2   3      302.77      315.58     17.64 o
  20   2   3       91.53       74.12     11.79 o
  21   2   3        0.70       13.79      7.72 o
  22   2   3       27.57       23.64      8.33 o
  23   2   3       23.90       15.24     14.55 o
  24   2   3      361.58      347.96     22.33 o
  25   2   3       49.76       38.28     15.11 o
  26   2   3        7.22       11.19     10.92 o
  27   2   3       10.90       28.76     13.87 o
   1   3   3      744.16      699.11     17.99 o
   2   3   3      275.67      270.92      9.26 o
   3   3   3      708.28      725.26     13.65 o
   4   3   3       99.25       96.49      6.07 o
   5   3   3      686.45      676.34     14.18 o
   6   3   3      166.94      166.28      8.24 o
   7   3   3      136.27      130.62      7.67 o
   8   3   3      477.29      479.43     13.59 o
   9   3   3      245.03      230.95     11.73 o
  10   3   3      148.61      144.88     15.71 o
  11   3   3      442.82      468.70     18.90 o
  12   3   3      348.37      364.15     16.47 o
  13   3   3       79.76       75.43     12.83 o
  14   3   3       77.27       64.43      9.92 o
  15   3   3      651.86      630.51     26.82 o
  16   3   3      221.28      248.11     17.08 o
  17   3   3       59.48       57.94     11.34 o
  18   3   3      790.68      781.09     27.99 o
  19   3   3      201.01      139.03     15.22 o
  20   3   3       68.32       52.15     13.51 o
  21   3   3      138.78      112.69     14.63 o
  22   3   3       48.77       28.27     11.34 o
  23   3   3       30.66       11.53     10.62 o
  24   3   3       18.80        3.19     13.74 o
  25   3   3        1.25       17.53     26.59 o
   1   4   3      465.05      466.38     17.85 o
   2   4   3      121.84      112.14      8.32 o
   3   4   3       44.24       36.79      5.92 o
   4   4   3       46.84       43.62      7.32 o
   5   4   3      102.20       97.59     11.61 o
   6   4   3      149.74      167.77     12.27 o
   7   4   3      182.95      175.40     14.61 o
   8   4   3       84.85       78.97      9.72 o
   9   4   3      227.24      234.00     14.68 o
  10   4   3      277.32      285.70     21.62 o
  11   4   3       99.81       96.25     12.16 o
  12   4   3      176.80      181.28     19.31 o
  13   4   3       25.08       31.05      9.52 o
  14   4   3      390.03      381.57     21.25 o
  15   4   3      115.77       88.72     16.15 o
  16   4   3        4.30        7.97      9.66 o
  17   4   3        7.04        4.02      9.36 o
  18   4   3      335.14      376.82     23.04 o
  19   4   3       16.69        6.77     12.60 o
  20   4   3       37.84       52.02     15.96 o
  21   4   3       98.79       92.17     28.67 o
   1   5   3       58.02       44.50      9.89 o
   2   5   3       26.98       18.56      9.05 o
   3   5   3       85.02       78.76     12.72 o
   4   5   3      161.20      156.14     14.80 o
   5   5   3        7.44       10.37      8.38 o
   6   5   3       84.30       63.73     10.29 o
   7   5   3        5.69        0.00      8.35 o
   8   5   3      223.04      251.22     29.34 o
   9   5   3       80.19       55.57     13.25 o
  10   5   3       30.21       41.33     10.83 o
  11   5   3       78.37       77.13     11.86 o
  12   5   3      122.53      133.50     18.10 o
  13   5   3       36.19       41.91     12.46 o
  14   5   3       43.78       54.27     13.77 o
  15   5   3        7.56        7.07     13.23 o
  16   5   3       12.71       17.46     24.66 o
   1   6   3       49.43       63.04     18.05 o
   2   6   3       55.22       57.88     16.49 o
   0   0   4      257.20      310.36     22.44 o
   2   0   4     6442.41     6192.70     85.82 o
   4   0   4      795.59      812.82     16.10 o
   6   0   4     3347.34     3207.10     84.29 o
   8   0   4      679.82      648.66     14.48 o
  10   0   4      426.54      409.23     13.06 o
  12   0   4      505.30      526.46     16.54 o
  14   0   4      551.34      579.03     18.32 o
  16   0   4      171.76      178.33     11.33 o
  18   0   4      109.49      111.47     13.64 o
  20   0   4      256.46      312.57     23.95 o
  22   0   4      364.81      398.40     24.24 o
  24   0   4       93.29       85.85     42.68 o
  26   0   4      136.95      161.82     41.17 o
  28   0   4       98.09      109.05     35.57 o
   0   1   4      932.14      837.07     15.31 o
   1   1   4      335.33      310.00      6.48 o
   2   1   4     1198.95     1172.26     14.74 o
   3   1   4     7829.78     7483.31     68.43 o
   4   1   4      830.81      837.19     11.92 o
   5   1   4      382.62      392.41      7.37 o
   6   1   4      304.57      306.15      6.89 o
   7   1   4     4350.10     4513.08     44.84 o
   8   1   4     1450.37     1474.74     19.09 o
   9   1   4     3240.29     3514.92     41.53 o
  10   1   4       27.66       30.68      4.48 o
  11   1   4      303.20      310.77     13.85 o
  12   1   4       80.28       76.22      6.83 o
  13   1   4     1726.42     1700.99     27.17 o
  14   1   4      102.75      106.58      7.24 o
  15   1   4       20.37        8.41      3.74 o
  16   1   4       23.69       18.87      4.26 o
  17   1   4      584.60      562.54     16.02 o
  18   1   4       87.55       82.29      7.49 o
  19   1   4      337.65      346.55     15.21 o
  20   1   4       33.93       24.08      7.77 o
  21   1   4       74.92       55.94      9.55 o
  22   1   4       91.58       90.81     14.34 o
  23   1   4      128.28      106.31     12.96 o
  24   1   4       58.50       50.98     11.24 o
  25   1   4        2.64        6.44      8.53 o
  26   1   4       16.82       28.26     11.52 o
  27   1   4       26.70       14.58     10.94 o
  28   1   4       12.13       10.54     14.71 o
   0   2   4       95.36      103.62      7.64 o
   1   2   4      838.61      806.87     12.60 o
   2   2   4     2033.15     1988.68     23.11 o
   3   2   4     2377.57     2334.38     27.16 o
   4   2   4     3657.61     3541.04     35.91 o
   5   2   4      865.60      864.41     12.89 o
   6   2   4      838.55      810.99     14.24 o
   7   2   4      504.05      510.24     10.78 o
   8   2   4      932.26      966.80     16.93 o
   9   2   4     1095.96     1139.29     20.26 o
  10   2   4      295.34      294.15     13.07 o
  11   2   4       20.96       18.81      4.42 o
  12   2   4     1341.98     1336.54     25.68 o
  13   2   4      504.77      519.61     16.63 o
  14   2   4       44.10       51.09      6.49 o
  15   2   4      403.39      402.46     14.98 o
  16   2   4      531.19      534.17     29.75 o
  17   2   4       77.85       91.11     13.48 o
  18   2   4        1.79        5.44      7.16 o
  19   2   4       70.86       62.05      9.59 o
  20   2   4       29.18       29.59      8.39 o
  21   2   4      150.41      146.06     14.02 o
  22   2   4      110.70      134.90     21.40 o
  23   2   4      156.56      147.66     15.52 o
  24   2   4        1.59        0.00      8.52 o
  25   2   4       10.31       17.14     10.51 o
  26   2   4       24.34        0.00     13.12 o
  27   2   4       13.69       31.18     14.72 o
   0   3   4      215.13      236.40     12.97 o
   1   3   4      371.15      393.81     10.89 o
   2   3   4     1142.44     1125.42     17.80 o
   3   3   4      199.41      187.33      8.13 o
   4   3   4      420.47      425.85     10.68 o
   5   3   4      323.55      313.41     10.56 o
   6   3   4      361.14      346.30     11.04 o
   7   3   4      780.39      750.65     19.38 o
   8   3   4      199.84      188.79     10.83 o
   9   3   4      255.42      264.10     13.08 o
  10   3   4      693.55      699.53     18.34 o
  11   3   4      133.53      106.05     10.93 o
  12   3   4       88.40       57.42     12.62 o
  13   3   4      754.36      819.91     24.45 o
  14   3   4      305.99      283.07     23.88 o
  15   3   4      950.44     1018.99     35.04 o
  16   3   4        3.26        4.59      8.28 o
  17   3   4       82.81       77.68     12.26 o
  18   3   4      169.65      164.83     15.77 o
  19   3   4       44.01       53.07     10.95 o
  20   3   4      106.51       89.25     13.56 o
  21   3   4       61.48       57.54     12.19 o
  22   3   4       46.55       11.17     11.67 o
  23   3   4      219.50      210.61     19.30 o
  24   3   4       22.86       23.50     13.90 o
   0   4   4      417.23      414.94     20.93 o
   1   4   4      240.11      245.32     16.54 o
   2   4   4       45.59       39.40      6.71 o
   3   4   4      118.04      127.82      9.45 o
   4   4   4       77.14       65.19      8.02 o
   5   4   4      115.53      106.63      9.51 o
   6   4   4      225.32      219.79     13.76 o
   7   4   4      101.64      108.41     10.64 o
   8   4   4      173.10      159.33     12.52 o
   9   4   4       31.93       25.89      7.43 o
  10   4   4       11.55        5.31      6.90 o
  11   4   4        7.59       21.29      8.75 o
  12   4   4      257.29      258.39     17.78 o
  13   4   4      179.20      207.11     16.56 o
  14   4   4       41.27       34.53     10.28 o
  15   4   4        4.82        0.00      8.58 o
  16   4   4       37.77       29.51     11.06 o
  17   4   4      110.82      122.52     15.07 o
  18   4   4       25.20       13.36     10.54 o
  19   4   4       68.49       50.90     13.00 o
  20   4   4      110.02      122.53     16.55 o
  21   4   4      188.22      368.28     75.31 o
   0   5   4       10.72        0.00     16.46 o
   1   5   4       62.98       41.42     16.21 o
   2   5   4      254.75      259.96     19.26 o
   3   5   4       64.95       80.39     13.13 o
   4   5   4       47.41       40.30     11.00 o
   5   5   4       27.89       30.08     11.16 o
   6   5   4      334.69      380.92     20.86 o
   7   5   4       84.20       83.41     11.49 o
   8   5   4       25.20       16.60     10.64 o
   9   5   4      144.11      130.85     14.70 o
  10   5   4       39.25       38.16     10.86 o
  11   5   4       10.30       17.40     10.13 o
  12   5   4       46.72       52.47     11.82 o
  13   5   4      137.01      139.34     15.92 o
  14   5   4        3.15       13.44     10.87 o
  15   5   4       33.83       57.95     22.39 o
   2   0   5     8002.10     7397.49     90.10 o
   4   0   5     2630.27     2500.77     36.97 o
   6   0   5     1633.86     1593.25     31.83 o
   8   0   5     3922.00     3750.78     51.89 o
  10   0   5      194.18      199.02     11.28 o
  12   0   5     1312.60     1385.31     26.86 o
  14   0   5     3241.59     3415.39     52.98 o
  16   0   5      676.43      744.11     26.07 o
  18   0   5      181.77      181.57     16.12 o
  20   0   5      481.78      486.35     25.19 o
  22   0   5       98.46       92.16     14.09 o
  24   0   5      223.43      237.94     29.99 o
  26   0   5        0.95        5.30     18.43 o
  28   0   5       64.72       70.16     34.04 o
   1   1   5     3591.07     3552.05     33.74 o
   2   1   5      181.07      196.75      5.77 o
   3   1   5      144.92      164.53      5.45 o
   4   1   5      280.44      277.21      6.74 o
   5   1   5      427.38      438.38      8.46 o
   6   1   5      357.68      391.62     10.52 o
   7   1   5     1222.36     1263.58     17.07 o
   8   1   5     2226.15     2357.64     27.35 o
   9   1   5     1283.14     1280.25     18.32 o
  10   1   5       23.14       21.27      3.67 o
  11   1   5      379.00      383.06     10.32 o
  12   1   5      567.72      580.33     12.64 o
  13   1   5      915.25      913.12     17.44 o
  14   1   5      679.76      752.16     16.10 o
  15   1   5      453.59      466.21     14.62 o
  16   1   5       89.41       81.80      7.37 o
  17   1   5      176.91      199.85     12.22 o
  18   1   5      152.24      160.98     11.40 o
  19   1   5      148.26      151.55     11.11 o
  20   1   5      158.25      175.42     14.26 o
  21   1   5       90.09      114.75     13.19 o
  22   1   5       21.48        8.69      7.96 o
  23   1   5       19.26       13.40      8.72 o
  24   1   5       53.41       59.42     12.23 o
  25   1   5        2.67        4.90      9.70 o
  26   1   5      112.82       87.85     18.55 o
  27   1   5       93.23       65.38     18.06 o
  28   1   5       76.02       75.52     23.24 o
   1   2   5      177.90      189.09      6.41 o
   2   2   5      468.70      443.66     11.31 o
   3   2   5     1634.58     1601.51     19.88 o
   4   2   5     1132.72     1126.61     15.60 o
   5   2   5      278.37      259.66      7.94 o
   6   2   5     1752.73     1899.46     24.40 o
   7   2   5      240.20      249.37      7.94 o
   8   2   5       66.03       60.57      6.32 o
   9   2   5     1110.64     1155.61     19.65 o
  10   2   5      189.14      209.11     10.43 o
  11   2   5      389.43      409.80     14.01 o
  12   2   5      598.88      574.62     16.35 o
  13   2   5       44.57       48.94      6.84 o
  14   2   5      290.24      325.14     13.73 o
  15   2   5       61.89       59.16     10.79 o
  16   2   5      303.32      327.86     16.48 o
  17   2   5       25.18       20.66      6.93 o
  18   2   5      345.35      356.45     20.32 o
  19   2   5      487.84      493.33     22.05 o
  20   2   5       29.80       12.64      8.57 o
  21   2   5       26.84       24.29     12.00 o
  22   2   5      175.06      145.46     27.02 o
  23   2   5       62.79       43.06     13.56 o
  24   2   5      121.40      103.33     15.56 o
  25   2   5        6.10        4.33     10.92 o
  26   2   5       57.13       50.08     14.03 o
   1   3   5     1134.23     1132.14     18.65 o
   2   3   5       33.80       35.01      4.44 o
   3   3   5       13.44       17.79      3.79 o
   4   3   5      105.46      110.99      7.58 o
   5   3   5      249.28      229.54     11.67 o
   6   3   5      300.75      300.31     13.21 o
   7   3   5     1126.10     1093.64     23.68 o
   8   3   5      215.99      209.20     12.81 o
   9   3   5      107.70      102.19      8.86 o
  10   3   5      174.74      182.07     11.29 o
  11   3   5      216.56      193.38     11.67 o
  12   3   5      159.23      167.61     12.33 o
  13   3   5      118.47      101.43     12.47 o
  14   3   5      342.46      317.14     18.14 o
  15   3   5      470.14      423.91     20.45 o
  16   3   5      141.62      130.19     13.18 o
  17   3   5      391.55      409.79     30.75 o
  18   3   5      147.52      126.74     21.45 o
  19   3   5       14.74        7.59      8.36 o
  20   3   5       23.19        8.71      9.24 o
  21   3   5      131.62      101.50     14.42 o
  22   3   5       58.79       49.69     13.10 o
  23   3   5        7.01        0.00     10.68 o
  24   3   5        2.16        6.17     11.17 o
   1   4   5      373.77      408.99     16.71 o
   2   4   5      128.08      121.43      9.89 o
   3   4   5      141.08      141.98     17.92 o
   4   4   5      485.37      505.15     21.88 o
   5   4   5       86.76       89.13      9.19 o
   6   4   5      217.18      205.43     13.72 o
   7   4   5      424.79      420.49     18.42 o
   8   4   5      294.06      331.04     17.29 o
   9   4   5      238.29      239.63     15.27 o
  10   4   5       54.71       45.68      8.63 o
  11   4   5      122.35      118.04     13.26 o
  12   4   5       49.64       29.20     12.28 o
  13   4   5      149.83      133.53     14.43 o
  14   4   5       49.54       38.72     10.93 o
  15   4   5       31.30       40.59     10.96 o
  16   4   5      138.18      130.41     15.10 o
  17   4   5       83.85       77.25     13.23 o
  18   4   5       94.91       87.66     14.58 o
  19   4   5       18.48       28.27     13.09 o
  20   4   5       43.50       48.89     16.78 o
   1   5   5       29.38       28.51     10.03 o
   2   5   5      169.15      180.24     16.94 o
   3   5   5      486.01      552.36     26.98 o
   4   5   5        9.31        0.22      9.28 o
   5   5   5       30.22       37.13     10.89 o
   6   5   5       50.02       54.24     11.82 o
   7   5   5       36.45       26.45      9.46 o
   8   5   5       21.96       45.19     10.44 o
   9   5   5       62.15       46.03     12.31 o
  10   5   5        4.26        4.32     10.24 o
  11   5   5       80.50       77.79     13.57 o
  12   5   5      131.60      143.38     19.30 o
  13   5   5       18.15        1.25     10.37 o
  14   5   5       17.92       21.83     11.64 o
  15   5   5        6.11        0.00     15.85 o
   0   0   6     9796.99     9499.29    162.27 o
   2   0   6     1355.83     1277.63     21.29 o
   4   0   6     1893.87     1792.20     27.77 o
   6   0   6      175.35      170.19      8.49 o
   8   0   6     1368.91     1272.56     24.44 o
  10   0   6      910.70      996.06     30.47 o
  12   0   6     2009.82     2035.69     35.31 o
  14   0   6      484.64      481.28     16.08 o
  16   0   6      255.38      241.39     14.96 o
  18   0   6      449.41      463.99     23.49 o
  20   0   6      355.35      341.23     27.12 o
  22   0   6       29.51       44.07     13.35 o
  24   0   6      186.40      162.25     25.94 o
  26   0   6      162.12      110.04     33.44 o
   0   1   6      127.91      137.99      6.78 o
   1   1   6       18.89       21.47      2.75 o
   2   1   6      443.72      445.60      8.81 o
   3   1   6      944.59      843.30     12.88 o
   4   1   6     1108.36     1212.98     16.50 o
   5   1   6      224.33      225.35      6.74 o
   6   1   6      428.22      424.64      8.97 o
   7   1   6     1539.13     1456.46     20.92 o
   8   1   6      437.26      499.17     10.10 o
   9   1   6      175.29      164.32      6.59 o
  10   1   6      770.58      842.28     15.78 o
  11   1   6      858.79      878.54     15.38 o
  12   1   6       98.60      114.91      8.90 o
  13   1   6       74.62       82.96      6.53 o
  14   1   6      527.18      546.81     16.51 o
  15   1   6      167.02      194.41     11.34 o
  16   1   6       87.79       93.40      8.33 o
  17   1   6      371.64      362.61     14.31 o
  18   1   6       11.61        7.61      5.49 o
  19   1   6      836.79      853.75     22.58 o
  20   1   6       49.71       44.28      7.86 o
  21   1   6      125.42      101.80     11.12 o
  22   1   6        2.23        3.86      7.23 o
  23   1   6       73.41       82.46     13.25 o
  24   1   6      127.37      136.27     16.26 o
  25   1   6      118.59      136.02     19.58 o
  26   1   6       37.17       33.54     13.69 o
  27   1   6       56.95       71.55     18.06 o
   0   2   6      595.48      576.16     15.07 o
   1   2   6      543.79      527.23     10.99 o
   2   2   6      884.70      952.27     14.18 o
   3   2   6      913.73      930.30     13.96 o
   4   2   6     1669.43     1663.51     21.48 o
   5   2   6      171.59      200.53      7.87 o
   6   2   6     1768.61     1773.58     23.42 o
   7   2   6      214.01      229.95     10.85 o
   8   2   6      174.52      196.47      9.88 o
   9   2   6      614.37      608.90     15.83 o
  10   2   6     1871.67     1816.93     32.09 o
  11   2   6       45.10       43.78      6.25 o
  12   2   6      340.85      327.03     13.49 o
  13   2   6      142.26      128.60     11.85 o
  14   2   6      149.21      163.45     11.91 o
  15   2   6      117.96      108.13      9.54 o
  16   2   6       58.30       60.57      7.95 o
  17   2   6       30.68       28.59      9.47 o
  18   2   6        0.57        0.00      5.86 o
  19   2   6       35.13       49.68     10.14 o
  20   2   6        1.96        2.10      8.39 o
  21   2   6       40.87       35.07     11.03 o
  22   2   6      149.32      145.56     17.67 o
  23   2   6      103.08      107.75     14.55 o
  24   2   6       25.51       27.08     11.47 o
  25   2   6       51.46       59.17     13.72 o
  26   2   6       58.34       32.55     14.26 o
   0   3   6     1441.19     1483.89     32.63 o
   1   3   6     1329.33     1382.55     21.84 o
   2   3   6       50.93       44.33      5.17 o
   3   3   6       12.77       14.90      4.24 o
   4   3   6      872.40      862.72     19.00 o
   5   3   6      212.83      220.29     11.31 o
   6   3   6       82.67       81.14      9.94 o
   7   3   6       18.14       17.59      6.19 o
   8   3   6       21.17       18.88      5.55 o
   9   3   6      202.22      209.26     11.86 o
  10   3   6       69.17       81.53      8.51 o
  11   3   6      472.73      455.68     16.56 o
  12   3   6       75.08       80.75      9.45 o
  13   3   6      330.68      322.04     20.21 o
  14   3   6      181.27      185.87     13.83 o
  15   3   6      317.32      324.59     17.31 o
  16   3   6      245.01      275.90     18.06 o
  17   3   6      194.62      174.13     22.78 o
  18   3   6       78.10       66.73     11.73 o
  19   3   6      133.30      138.57     14.91 o
  20   3   6      128.53      134.95     15.15 o
  21   3   6       36.21       20.50     10.22 o
  22   3   6       40.69       46.52     12.40 o
  23   3   6       40.77       33.59     12.86 o
  24   3   6        3.04        0.00     17.02 o
   0   4   6      207.14      179.52     17.77 o
   1   4   6       49.83       44.13      7.77 o
   2   4   6      133.59      126.76     11.84 o
   3   4   6       96.73       95.55     16.12 o
   4   4   6      249.94      249.08     14.32 o
   5   4   6        0.38        6.34      6.36 o
   6   4   6       73.90       72.02     10.96 o
   7   4   6      284.26      278.34     15.79 o
   8   4   6       81.44      108.79     11.43 o
   9   4   6      329.88      310.70     19.84 o
  10   4   6      359.15      397.58     21.04 o
  11   4   6      512.90      541.49     22.09 o
  12   4   6       43.64       49.58      9.82 o
  13   4   6       44.99       46.80     10.25 o
  14   4   6       62.88       39.10     10.83 o
  15   4   6       51.46       71.47     14.30 o
  16   4   6      182.82      187.45     18.50 o
  17   4   6       35.38       50.11     12.78 o
  18   4   6       24.09        7.46     11.09 o
  19   4   6      116.77       93.53     14.83 o
  20   4   6       38.55       24.55     17.53 o
   0   5   6       94.50      138.59     22.27 o
   1   5   6      102.81       77.75     13.70 o
   2   5   6       75.25       69.21     12.21 o
   3   5   6      143.64      150.97     16.39 o
   4   5   6      121.44      123.38     15.18 o
   5   5   6       10.60        7.26      9.27 o
   6   5   6       30.05       33.21     11.34 o
   7   5   6        8.60        1.53      8.93 o
   8   5   6       10.38       12.12      9.29 o
   9   5   6       41.14       30.49     11.91 o
  10   5   6       92.18       73.12     13.57 o
  11   5   6       23.33       37.16     13.03 o
  12   5   6       41.05       40.70     14.85 o
  13   5   6       13.56       16.18     12.19 o
  14   5   6        9.89       13.29     14.95 o
   2   0   7     1422.75     1401.82     23.65 o
   4   0   7      470.94      451.19     11.82 o
   6   0   7     2476.68     2206.14     37.69 o
   8   0   7     1121.39     1094.29     23.88 o
  10   0   7      582.17      576.72     15.77 o
  12   0   7     1284.12     1269.31     29.06 o
  14   0   7      359.53      387.07     17.14 o
  16   0   7      696.69      733.64     28.40 o
  18   0   7      298.86      310.15     24.78 o
  20   0   7      186.59      182.77     21.46 o
  22   0   7      464.06      446.32     32.31 o
  24   0   7      185.95      198.67     24.32 o
  26   0   7       12.26        2.38     17.19 o
   1   1   7     2029.88     2005.28     23.36 o
   2   1   7     1591.65     1668.64     19.43 o
   3   1   7      308.50      305.71      7.92 o
   4   1   7     2168.70     2251.06     26.44 o
   5   1   7     3666.24     3565.71     37.97 o
   6   1   7      837.26      855.63     13.92 o
   7   1   7      222.57      249.36      7.71 o
   8   1   7      483.38      526.92     10.61 o
   9   1   7      540.52      540.19     12.47 o
  10   1   7      575.64      586.86     13.31 o
  11   1   7      120.30      121.05      7.42 o
  12   1   7       10.89       11.00      4.56 o
  13   1   7      509.18      507.80     16.41 o
  14   1   7       98.97      100.59     10.29 o
  15   1   7      524.94      530.30     16.73 o
  16   1   7      162.82      168.81     10.95 o
  17   1   7      334.33      353.47     16.20 o
  18   1   7       83.79       73.46      9.46 o
  19   1   7      193.14      209.72     14.62 o
  20   1   7        8.33        1.64      6.54 o
  21   1   7       61.00       63.53     11.21 o
  22   1   7       56.56       80.74     13.08 o
  23   1   7        1.86        9.23     10.42 o
  24   1   7       70.63       65.68     14.64 o
  25   1   7       89.15       87.18     24.39 o
  26   1   7        0.63        2.55     11.24 o
  27   1   7      153.80      147.40     43.50 o
   1   2   7      697.47      689.83     11.98 o
   2   2   7       43.05       41.73      3.80 o
   3   2   7      656.50      648.14     12.67 o
   4   2   7      291.29      294.95      9.10 o
   5   2   7      429.21      463.11     11.02 o
   6   2   7      983.92      987.63     18.12 o
   7   2   7      200.32      205.17     11.77 o
   8   2   7      272.00      285.35     11.94 o
   9   2   7      288.21      295.94     12.41 o
  10   2   7      339.60      389.14     14.12 o
  11   2   7      303.28      320.64     13.38 o
  12   2   7      159.17      171.08     10.84 o
  13   2   7       85.58       80.85     10.33 o
  14   2   7      423.16      433.35     16.67 o
  15   2   7      151.32      167.02     11.41 o
  16   2   7       89.48       83.23      8.82 o
  17   2   7       69.01       98.16      9.84 o
  18   2   7       38.40       34.70      9.86 o
  19   2   7      238.76      201.03     16.24 o
  20   2   7      290.66      295.98     20.75 o
  21   2   7       99.27      106.74     14.05 o
  22   2   7       35.03       16.61     10.20 o
  23   2   7       28.55       30.25     11.06 o
  24   2   7       57.42       68.89     13.35 o
  25   2   7       58.25       65.87     14.18 o
   1   3   7      993.75      998.64     21.43 o
   2   3   7      142.59      145.04      8.07 o
   3   3   7      130.11      148.07      9.00 o
   4   3   7      394.18      395.96     14.28 o
   5   3   7     1045.28     1092.00     22.74 o
   6   3   7      147.65      138.48     10.62 o
   7   3   7      229.50      208.71     11.68 o
   8   3   7       73.88       66.05      7.82 o
   9   3   7      136.65      139.20     13.37 o
  10   3   7      279.76      274.61     13.71 o
  11   3   7       82.19       87.08      9.28 o
  12   3   7      114.26      111.45     10.20 o
  13   3   7       97.88       82.23     10.26 o
  14   3   7      337.59      355.29     20.14 o
  15   3   7       74.43       69.39     14.36 o
  16   3   7      130.24      102.45     11.47 o
  17   3   7       30.11       19.30      9.13 o
  18   3   7       31.45       27.41     10.16 o
  19   3   7       74.09       63.93     12.12 o
  20   3   7       51.63       49.46     11.92 o
  21   3   7      173.64      180.54     17.66 o
  22   3   7        0.33        3.27     10.40 o
  23   3   7       24.06        0.00     12.02 o
   1   4   7      287.34      287.43     16.87 o
   2   4   7       28.85       25.68      7.93 o
   3   4   7       14.78        9.75      6.55 o
   4   4   7       99.92      101.73     10.68 o
   5   4   7      440.37      461.66     19.11 o
   6   4   7      142.42      145.22     12.56 o
   7   4   7       93.63       88.05     10.77 o
   8   4   7      123.75      103.39     12.58 o
   9   4   7        0.20        4.51      7.31 o
  10   4   7      210.78      179.06     14.42 o
  11   4   7      109.77      113.84     12.51 o
  12   4   7       24.34       17.22      9.04 o
  13   4   7        6.29       14.07      8.64 o
  14   4   7        8.01        4.42      9.67 o
  15   4   7       57.64       67.40     14.43 o
  16   4   7       38.62       45.50     13.54 o
  17   4   7       11.47        9.08      9.33 o
  18   4   7       23.13       31.37     11.61 o
  19   4   7        6.55        7.19     11.69 o
   1   5   7       13.71       21.97     10.60 o
   2   5   7       55.81       49.24     13.16 o
   3   5   7      245.00      249.60     24.91 o
   4   5   7       65.40       58.66     12.14 o
   5   5   7       39.05       42.34     11.02 o
   6   5   7       44.33       38.04     11.82 o
   7   5   7       69.22       44.34     11.83 o
   8   5   7       20.42        6.01     10.51 o
   9   5   7       10.59        0.00      9.10 o
  10   5   7       17.29        1.81      9.79 o
  11   5   7       64.37       59.17     15.39 o
  12   5   7       17.88       10.52     11.70 o
  13   5   7       36.08       29.94     16.65 o
   0   0   8     9688.93     8922.59    293.71 o
   2   0   8      307.79      293.45     10.77 o
   4   0   8     2904.35     2758.24     41.01 o
   6   0   8      377.92      357.41     12.15 o
   8   0   8      142.82      141.95      9.61 o
  10   0   8     3545.85     3519.99     52.98 o
  12   0   8     1001.36      984.85     22.92 o
  14   0   8      140.12      149.47     12.78 o
  16   0   8      362.17      399.77     22.53 o
  18   0   8      313.78      328.98     26.08 o
  20   0   8       72.39       87.73     17.01 o
  22   0   8      466.07      539.01     35.51 o
  24   0   8      310.80      282.85     28.99 o
  26   0   8       10.49       18.78     21.80 o
   0   1   8     2706.85     2743.77     48.31 o
   1   1   8      185.66      164.94      5.81 o
   2   1   8      172.28      171.04      6.36 o
   3   1   8      258.46      251.60      8.22 o
   4   1   8      594.60      600.10     11.55 o
   5   1   8      838.50      861.10     14.40 o
   6   1   8      659.64      654.96     12.41 o
   7   1   8      355.05      373.33     11.01 o
   8   1   8       20.97       25.92      3.73 o
   9   1   8      271.14      235.98      9.30 o
  10   1   8       96.96       81.28      6.53 o
  11   1   8      720.61      724.02     17.20 o
  12   1   8      157.24      164.24      9.90 o
  13   1   8       24.33       13.97      5.43 o
  14   1   8       10.27        3.07      5.33 o
  15   1   8      153.10      169.14     12.11 o
  16   1   8      265.61      270.82     16.80 o
  17   1   8      341.39      357.58     18.28 o
  18   1   8       12.21       20.07      6.98 o
  19   1   8      101.60      102.58     11.08 o
  20   1   8        0.18        0.00      6.73 o
  21   1   8       46.64       23.00      8.67 o
  22   1   8        0.20       12.77      8.61 o
  23   1   8      100.89       92.89     16.67 o
  24   1   8       40.53       22.76     12.85 o
  25   1   8      203.90      197.31     23.47 o
  26   1   8        9.52        0.05     17.41 o
   0   2   8     3522.63     3589.58     60.10 o
   1   2   8      999.68     1015.94     16.70 o
   2   2   8       36.12       39.68      4.62 o
   3   2   8       71.51       71.19      5.93 o
   4   2   8     1083.08     1037.39     18.70 o
   5   2   8      450.98      479.90     11.56 o
   6   2   8      738.20      727.46     15.69 o
   7   2   8       24.82       25.56      6.22 o
   8   2   8       27.21       21.00      5.57 o
   9   2   8      653.44      707.72     17.72 o
  10   2   8      380.10      361.35     14.06 o
  11   2   8       43.36       34.86      6.50 o
  12   2   8      351.10      358.32     14.73 o
  13   2   8      116.11      146.66     10.69 o
  14   2   8       46.70       56.55      7.88 o
  15   2   8       23.32       19.27      6.22 o
  16   2   8       73.05       74.11      9.08 o
  17   2   8       48.23       59.56      8.73 o
  18   2   8       25.36       20.05      7.34 o
  19   2   8       58.42       59.56     10.81 o
  20   2   8       45.13       49.59     10.43 o
  21   2   8       87.32       91.09     14.32 o
  22   2   8       20.37       37.25     10.94 o
  23   2   8       46.26       58.84     13.71 o
  24   2   8      256.95      231.60     20.82 o
  25   2   8        5.68        4.14     11.71 o
   0   3   8      485.75      491.78     20.86 o
   1   3   8      393.10      382.74     13.44 o
   2   3   8      374.72      393.22     13.08 o
   3   3   8       51.22       50.73      8.46 o
   4   3   8       56.62       71.21      8.14 o
   5   3   8      264.89      262.90     13.56 o
   6   3   8     1138.04     1098.64     23.33 o
   7   3   8       56.07       46.31      7.27 o
   8   3   8       28.38       30.21      6.70 o
   9   3   8       68.04       69.37      8.50 o
  10   3   8        9.25        0.00      5.74 o
  11   3   8      124.08      135.74     11.09 o
  12   3   8        7.47        4.33      6.57 o
  13   3   8      262.04      259.65     16.75 o
  14   3   8       36.85       13.42      7.94 o
  15   3   8       40.53       35.98      9.35 o
  16   3   8       24.62       33.90      9.14 o
  17   3   8        4.30       19.31      8.62 o
  18   3   8       79.21       76.57     12.41 o
  19   3   8      149.23      137.88     15.06 o
  20   3   8       25.85       17.29     10.34 o
  21   3   8        1.93       11.68     11.33 o
  22   3   8       22.87       15.86     11.67 o
  23   3   8        1.72        0.42     15.44 o
   0   4   8       83.98      111.38     18.67 o
   1   4   8      176.14      201.73     14.97 o
   2   4   8      297.71      293.71     18.13 o
   3   4   8       24.38       21.58      7.83 o
   4   4   8       87.57       92.04     10.65 o
   5   4   8      149.38      166.03     13.09 o
   6   4   8       23.09       30.27      8.43 o
   7   4   8      238.38      255.20     15.96 o
   8   4   8      300.96      329.79     19.43 o
   9   4   8      139.72      152.02     15.22 o
  10   4   8       71.22       54.79     11.45 o
  11   4   8        8.61        5.98      9.48 o
  12   4   8       49.11       18.63      9.20 o
  13   4   8       26.29       14.20      8.93 o
  14   4   8        9.74        0.00      9.29 o
  15   4   8       21.37       27.08     11.20 o
  16   4   8       92.29      115.65     15.27 o
  17   4   8       12.87       23.91     10.97 o
  18   4   8       30.20       40.53     13.10 o
  19   4   8       73.18       81.81     20.32 o
   0   5   8      139.57      197.56     29.82 o
   1   5   8       77.30       84.16     16.44 o
   2   5   8       25.14       19.90     10.55 o
   3   5   8       22.70       15.04     12.34 o
   4   5   8       54.17       63.60     15.51 o
   5   5   8      124.77      112.94     15.22 o
   6   5   8      108.84      111.44     15.19 o
   7   5   8       35.06        4.54     14.95 o
   8   5   8       15.30       10.03     10.77 o
   9   5   8        5.10       13.85     11.37 o
  10   5   8       20.81       40.70     12.35 o
  11   5   8       94.64       98.68     16.38 o
  12   5   8        1.49       13.12     21.13 o
   2   0   9      731.13      656.62     15.73 o
   4   0   9      137.19      146.03      8.17 o
   6   0   9      193.57      198.97     11.70 o
   8   0   9       97.07       98.97      7.56 o
  10   0   9     1085.96     1088.00     25.90 o
  12   0   9      363.80      384.89     21.13 o
  14   0   9       68.51       67.05      9.59 o
  16   0   9       16.23        9.97      9.66 o
  18   0   9      781.95      866.17     39.70 o
  20   0   9       51.67       63.83     27.29 o
  22   0   9      312.12      321.61     43.05 o
  24   0   9      170.27      182.65     25.27 o
  26   0   9       64.00       92.85     35.77 o
   1   1   9     4707.84     4565.09     44.74 o
   2   1   9      423.55      419.03     10.66 o
   3   1   9      464.64      468.87     10.58 o
   4   1   9     2167.76     2288.14     27.99 o
   5   1   9     1274.09     1206.73     18.34 o
   6   1   9      301.54      305.44      9.59 o
   7   1   9      544.12      542.72     11.74 o
   8   1   9      152.66      150.33      8.42 o
   9   1   9      263.05      280.91     10.27 o
  10   1   9       75.36       78.86      6.58 o
  11   1   9      241.44      247.85     11.53 o
  12   1   9       67.95       64.36      7.36 o
  13   1   9       90.59      108.07      8.95 o
  14   1   9      112.84      113.45      9.46 o
  15   1   9      430.32      415.81     17.29 o
  16   1   9      185.83      176.64     12.88 o
  17   1   9      397.50      409.49     18.40 o
  18   1   9        6.78        9.06      7.70 o
  19   1   9      308.80      323.98     18.81 o
  20   1   9       52.02       53.33     10.58 o
  21   1   9       40.90       24.00     13.82 o
  22   1   9       62.17       81.96     13.53 o
  23   1   9      118.51      108.16     16.20 o
  24   1   9      202.66      188.38     22.72 o
  25   1   9       11.33       16.70     12.37 o
  26   1   9       36.41       46.87     23.08 o
   1   2   9      522.96      520.67     11.87 o
   2   2   9      414.50      383.60     11.59 o
   3   2   9      664.76      675.05     13.91 o
   4   2   9      157.53      155.90      7.77 o
   5   2   9      347.60      361.57     14.62 o
   6   2   9     1053.19     1077.87     21.56 o
   7   2   9      146.56      143.52     10.36 o
   8   2   9      482.46      502.72     15.61 o
   9   2   9        7.11        2.69      4.98 o
  10   2   9      149.78      175.19     10.85 o
  11   2   9      426.46      438.72     15.94 o
  12   2   9      229.86      231.46     12.88 o
  13   2   9       20.94       20.50      6.55 o
  14   2   9      275.28      268.93     14.24 o
  15   2   9       19.74       36.04      7.69 o
  16   2   9       11.19        1.80      6.11 o
  17   2   9        7.55        6.07      6.78 o
  18   2   9      164.33      138.44     13.02 o
  19   2   9       14.33        6.13      8.03 o
  20   2   9       89.81       65.94     12.00 o
  21   2   9       20.97        5.38     10.28 o
  22   2   9       48.27       33.54     12.39 o
  23   2   9       32.33       11.87     11.63 o
  24   2   9       72.40       47.58     13.94 o
   1   3   9      488.43      476.75     14.48 o
   2   3   9        0.54        8.48      5.84 o
   3   3   9      282.99      305.37     14.68 o
   4   3   9       97.42       89.80      9.40 o
   5   3   9       27.24       23.17      6.78 o
   6   3   9       40.30       37.59      6.94 o
   7   3   9      384.73      384.48     15.55 o
   8   3   9       23.35       16.34      6.71 o
   9   3   9       13.53       19.76      6.82 o
  10   3   9       69.32       56.21      8.25 o
  11   3   9       83.21       73.91      9.16 o
  12   3   9      216.64      234.32     13.93 o
  13   3   9       78.07       97.53     11.89 o
  14   3   9       94.49      104.90     11.86 o
  15   3   9       48.86       57.86     10.23 o
  16   3   9       23.68       28.44     10.78 o
  17   3   9      122.85      112.48     13.00 o
  18   3   9       17.83       22.23      9.68 o
  19   3   9       18.70       14.45      9.92 o
  20   3   9       20.71       25.24     11.18 o
  21   3   9       86.41       84.09     14.51 o
  22   3   9        3.53        0.00     12.72 o
   1   4   9      244.42      262.85     18.48 o
   2   4   9      131.13      115.74     12.77 o
   3   4   9        7.31        0.37      7.93 o
   4   4   9       15.03       18.01      7.82 o
   5   4   9       16.18       19.55      7.91 o
   6   4   9      462.53      470.21     23.17 o
   7   4   9      109.63       90.65     11.28 o
   8   4   9       83.16       91.95     12.43 o
   9   4   9       31.20       29.63     12.97 o
  10   4   9       62.45       70.39     12.60 o
  11   4   9      196.37      189.90     17.48 o
  12   4   9        3.78        0.00      8.89 o
  13   4   9        3.79       22.90     10.34 o
  14   4   9      100.33       65.48     13.88 o
  15   4   9       27.93       29.35     11.97 o
  16   4   9       46.72       42.05     12.13 o
  17   4   9        9.51       17.36     11.33 o
  18   4   9       20.44       17.55     13.43 o
   1   5   9        7.72       16.83     11.14 o
   2   5   9        4.94        0.00      9.84 o
   3   5   9       30.39       11.74     10.99 o
   4   5   9       98.93      113.11     16.84 o
   5   5   9       71.33       57.70     16.01 o
   6   5   9       44.08       34.09     12.37 o
   7   5   9       85.19       69.71     14.02 o
   8   5   9       24.41       29.05     12.00 o
   9   5   9      120.76      100.57     15.82 o
  10   5   9       11.47       13.02     12.40 o
  11   5   9      116.42       96.36     18.83 o
   0   0  10     3833.22     3913.07     79.53 o
   2   0  10     1863.45     1908.48     32.58 o
   4   0  10     1791.08     1695.83     41.80 o
   6   0  10     3049.07     2928.20     45.42 o
   8   0  10      110.82      122.13     11.51 o
  10   0  10     1502.72     1499.61     32.50 o
  12   0  10       25.81       31.54      8.59 o
  14   0  10      281.71      277.52     19.67 o
  16   0  10       10.78        0.00     10.28 o
  18   0  10      650.44      674.47     54.20 o
  20   0  10       25.75       32.01     14.04 o
  22   0  10      152.40      183.69     25.23 o
  24   0  10       73.92       60.93     19.02 o
   0   1  10      540.76      530.68     15.08 o
   1   1  10      491.77      463.65      9.93 o
   2   1  10      235.01      246.14      7.61 o
   3   1  10      128.57       98.21      5.90 o
   4   1  10      139.41      142.93      7.09 o
   5   1  10      306.37      309.48      9.73 o
   6   1  10      648.21      628.26     13.06 o
   7   1  10      317.56      343.67     10.31 o
   8   1  10      300.69      277.16     11.57 o
   9   1  10        2.93        5.93      4.04 o
  10   1  10       68.30       73.08      7.57 o
  11   1  10        2.56        6.43      4.77 o
  12   1  10      266.79      266.52     12.61 o
  13   1  10      555.14      556.33     17.32 o
  14   1  10        4.91        3.41      6.19 o
  15   1  10       73.44       56.92      8.88 o
  16   1  10      133.81      115.92     11.48 o
  17   1  10      440.00      442.71     19.37 o
  18   1  10      179.05      190.30     15.12 o
  19   1  10      593.44      623.42     25.05 o
  20   1  10       19.77       15.51     13.61 o
  21   1  10        3.66       10.02      8.96 o
  22   1  10       19.05       12.30     10.67 o
  23   1  10      126.80      106.36     14.83 o
  24   1  10      124.86      101.74     17.38 o
  25   1  10       19.79       17.35     22.35 o
   0   2  10      129.35      129.15     11.29 o
   1   2  10       28.13       27.27      6.65 o
   2   2  10      147.94      151.63      7.91 o
   3   2  10      101.89       97.98      6.80 o
   4   2  10       99.71       89.38      6.51 o
   5   2  10      102.99      110.61      9.55 o
   6   2  10      814.13      814.23     18.92 o
   7   2  10      185.23      190.16     10.90 o
   8   2  10      207.41      215.23     11.74 o
   9   2  10      188.29      215.94     12.08 o
  10   2  10       20.10       16.03      6.07 o
  11   2  10      114.50      111.63      9.87 o
  12   2  10     1167.31     1177.50     25.73 o
  13   2  10      218.19      241.29     15.11 o
  14   2  10       75.15       65.17      9.04 o
  15   2  10       40.82       39.98      7.83 o
  16   2  10       19.59       26.54      7.80 o
  17   2  10      110.14      106.65     14.16 o
  18   2  10       19.97       26.07      8.63 o
  19   2  10       66.58       72.03     10.76 o
  20   2  10       95.35      102.93     13.64 o
  21   2  10       72.59       68.29     12.80 o
  22   2  10      169.39      152.11     20.34 o
  23   2  10      126.36      159.93     31.72 o
  24   2  10       18.35       36.37     39.64 o
   0   3  10       93.36       77.87     10.96 o
   1   3  10      316.11      303.55     13.71 o
   2   3  10        3.46        7.70      6.11 o
   3   3  10      304.84      350.94     21.88 o
   4   3  10       92.29      108.21     10.46 o
   5   3  10      317.55      327.43     15.82 o
   6   3  10      575.14      586.01     24.04 o
   7   3  10      217.23      231.67     14.12 o
   8   3  10       72.11       61.60      8.55 o
   9   3  10       98.02      112.96     10.28 o
  10   3  10       80.73       68.13      9.19 o
  11   3  10      254.87      277.32     15.63 o
  12   3  10       79.18       81.42      9.99 o
  13   3  10       56.62       47.76      9.11 o
  14   3  10       55.30       65.32      9.86 o
  15   3  10       77.82       72.86     11.06 o
  16   3  10       48.89       53.89     10.54 o
  17   3  10       68.07       67.03     11.72 o
  18   3  10        0.73        3.62      8.92 o
  19   3  10      117.93      125.65     15.75 o
  20   3  10       21.68        6.78     11.57 o
  21   3  10        8.90        0.25     12.51 o
   0   4  10      328.29      365.75     48.97 o
   1   4  10      194.63      207.97     20.29 o
   2   4  10      168.76      198.00     18.28 o
   3   4  10       18.06       17.75      8.97 o
   4   4  10      140.62      139.15     13.95 o
   5   4  10      122.18      127.49     12.49 o
   6   4  10      105.34      111.65     16.63 o
   7   4  10      166.45      176.32     15.25 o
   8   4  10        1.79        9.59      8.95 o
   9   4  10       15.03       12.29      9.42 o
  10   4  10        0.81        0.00      7.85 o
  11   4  10       86.50       81.75     13.13 o
  12   4  10       94.75       85.44     13.92 o
  13   4  10      126.58      120.99     14.43 o
  14   4  10        2.62        7.46     10.02 o
  15   4  10       29.99       38.21     12.14 o
  16   4  10       81.53      103.33     15.35 o
  17   4  10       31.37       17.52     13.88 o
   0   5  10       26.26       41.67     17.75 o
   1   5  10      122.27      123.70     16.10 o
   2   5  10       75.27       79.34     16.49 o
   3   5  10       93.83      132.34     20.34 o
   4   5  10       13.27       21.79     12.77 o
   5   5  10        2.32       17.01     12.23 o
   6   5  10        8.54       22.41     11.45 o
   7   5  10       25.18       14.83     11.70 o
   8   5  10       13.59       24.90     15.91 o
   9   5  10       51.01       53.28     19.46 o
   2   0  11     1150.57     1140.08     23.75 o
   4   0  11      237.32      246.99     12.70 o
   6   0  11      758.42      774.46     19.17 o
   8   0  11      443.42      417.82     17.34 o
  10   0  11      473.38      482.10     34.39 o
  12   0  11     1391.35     1341.20     43.45 o
  14   0  11      429.05      392.19     23.10 o
  16   0  11      131.99      148.84     20.18 o
  18   0  11       69.89       71.29     16.67 o
  20   0  11       89.01       75.27     18.29 o
  22   0  11      177.60      187.84     35.35 o
  24   0  11      300.00      309.30     51.69 o
   1   1  11      783.16      757.60     13.39 o
   2   1  11       43.37       34.99      4.61 o
   3   1  11       57.91       59.83      5.20 o
   4   1  11      203.39      190.62      8.77 o
   5   1  11      203.09      238.23      9.23 o
   6   1  11      186.41      195.25      8.59 o
   7   1  11      200.14      193.48      9.30 o
   8   1  11       10.09       11.82      4.60 o
   9   1  11       90.84       95.12      8.08 o
  10   1  11      273.69      287.15     12.76 o
  11   1  11       38.50       41.74      6.86 o
  12   1  11       39.01       36.38      6.77 o
  13   1  11      466.67      470.51     17.97 o
  14   1  11       73.32       72.09      9.49 o
  15   1  11       54.28       49.69      8.88 o
  16   1  11      210.32      200.25     16.16 o
  17   1  11      377.05      381.51     20.38 o
  18   1  11      606.45      633.43     33.15 o
  19   1  11        1.87       21.53     10.09 o
  20   1  11        7.92        2.58      9.46 o
  21   1  11        9.45        7.10      9.96 o
  22   1  11      137.19      115.04     16.14 o
  23   1  11        4.63        9.37     10.18 o
  24   1  11        2.28        6.53     13.28 o
   1   2  11      252.65      281.40     11.19 o
   2   2  11      105.36       95.77      7.49 o
   3   2  11       58.73       43.58      6.09 o
   4   2  11      112.22      108.49     12.04 o
   5   2  11       38.88       30.42      6.06 o
   6   2  11      346.37      315.25     13.30 o
   7   2  11       62.07       52.26      7.35 o
   8   2  11      468.49      498.30     16.84 o
   9   2  11      323.99      365.85     16.15 o
  10   2  11       99.31       94.10      9.41 o
  11   2  11       20.25       10.65      6.74 o
  12   2  11      609.60      635.60     27.13 o
  13   2  11       25.26       18.38      7.69 o
  14   2  11      293.86      292.74     18.79 o
  15   2  11       26.25       34.63      8.66 o
  16   2  11      154.82      164.04     13.67 o
  17   2  11      126.91      159.81     13.45 o
  18   2  11       35.08       51.82     10.23 o
  19   2  11       16.25       14.43      9.02 o
  20   2  11        5.45       24.18     10.68 o
  21   2  11       32.46       39.32     11.61 o
  22   2  11       80.55       90.26     15.46 o
  23   2  11        2.21        0.79     29.33 o
   1   3  11      731.22      716.71     19.94 o
   2   3  11      268.74      282.54     14.83 o
   3   3  11      122.67      119.26     10.85 o
   4   3  11        3.55        8.03      6.74 o
   5   3  11       53.21       58.73      9.25 o
   6   3  11       26.27       19.81      7.61 o
   7   3  11      297.86      284.86     15.87 o
   8   3  11       44.64       48.71      9.25 o
   9   3  11        1.90        1.01      7.19 o
  10   3  11      125.96      131.66     12.42 o
  11   3  11       64.52       61.61      9.43 o
  12   3  11      150.18      164.08     14.87 o
  13   3  11       10.40        9.13      9.10 o
  14   3  11       11.55        6.19      7.85 o
  15   3  11       88.60       74.62     11.83 o
  16   3  11       13.50        0.00      8.27 o
  17   3  11      216.98      218.46     17.33 o
  18   3  11      112.24      111.90     14.59 o
  19   3  11       35.15       19.23     13.59 o
  20   3  11       11.88       25.37     13.49 o
   1   4  11       74.73       73.21     12.78 o
   2   4  11       32.87       31.26     10.91 o
   3   4  11       88.86       76.52     13.36 o
   4   4  11      289.66      329.38     21.42 o
   5   4  11       86.66       94.35     16.01 o
   6   4  11       56.53       50.14     10.38 o
   7   4  11      122.87      130.25     14.11 o
   8   4  11       25.72       37.92      9.79 o
   9   4  11       11.95       13.40      9.07 o
  10   4  11       61.30       60.53     12.26 o
  11   4  11      103.71      112.31     15.21 o
  12   4  11       47.27       46.28     12.13 o
  13   4  11        3.28       12.86     10.03 o
  14   4  11        4.79        0.37     10.42 o
  15   4  11       12.01       18.65     11.76 o
  16   4  11       27.01       11.94     16.49 o
   1   5  11       24.17        5.21     11.39 o
   2   5  11       82.94       97.56     17.29 o
   3   5  11       18.38       22.13     11.85 o
   4   5  11        2.16        0.00     10.63 o
   5   5  11       35.59       13.55     13.09 o
   6   5  11        5.03        0.00     20.64 o
   7   5  11        6.36       18.80     18.54 o
   0   0  12      382.51      384.44     19.69 o
   2   0  12      301.98      284.87     12.44 o
   4   0  12      332.51      338.94     13.46 o
   6   0  12      554.82      583.40     20.16 o
   8   0  12       14.86        9.95      6.50 o
  10   0  12       97.22       97.46     13.35 o
  12   0  12     1189.28     1180.89     55.23 o
  14   0  12      506.93      540.57     41.75 o
  16   0  12        0.14        1.17     11.73 o
  18   0  12        9.33        0.00     12.66 o
  20   0  12      212.03      217.20     26.58 o
  22   0  12      139.80      164.23     25.01 o
  24   0  12       46.33        2.06     35.08 o
   0   1  12       40.03       26.67      6.73 o
   1   1  12      156.30      155.66      7.80 o
   2   1  12       84.95       83.69      6.26 o
   3   1  12      436.12      460.63     12.27 o
   4   1  12       35.93       33.47      5.43 o
   5   1  12      857.71      851.52     16.54 o
   6   1  12       19.50       22.83      5.29 o
   7   1  12     1398.89     1328.18     22.96 o
   8   1  12      577.48      564.48     14.92 o
   9   1  12      133.26      129.76     10.60 o
  10   1  12       40.91       38.72      6.91 o
  11   1  12      303.92      267.46     13.23 o
  12   1  12      275.93      287.54     14.85 o
  13   1  12       45.76       48.01     10.64 o
  14   1  12       77.50       96.72     11.39 o
  15   1  12       44.62       40.49      9.62 o
  16   1  12        5.36        0.00      7.25 o
  17   1  12       86.86      105.17     15.95 o
  18   1  12       24.53       20.18      9.14 o
  19   1  12       57.95       58.67     12.89 o
  20   1  12        1.82        2.05      9.49 o
  21   1  12       24.45       11.18     11.05 o
  22   1  12       29.71       21.14     12.75 o
  23   1  12       35.83       29.06     13.57 o
   0   2  12      100.68       77.79     18.10 o
   1   2  12      714.18      709.14     16.92 o
   2   2  12      280.36      282.76     11.75 o
   3   2  12      315.34      348.94     12.84 o
   4   2  12      299.00      302.92     14.28 o
   5   2  12       68.83       82.35      9.21 o
   6   2  12      549.00      569.85     20.52 o
   7   2  12       47.44       54.59      9.43 o
   8   2  12      149.77      128.22     10.30 o
   9   2  12       78.81       81.48      9.13 o
  10   2  12       62.61       56.60      8.53 o
  11   2  12       59.82       57.80      8.89 o
  12   2  12      178.44      159.87     12.35 o
  13   2  12      313.32      321.73     16.03 o
  14   2  12       30.60       43.66      8.93 o
  15   2  12       87.68       76.24     11.12 o
  16   2  12       25.31       16.94      8.67 o
  17   2  12       36.96       28.34      9.60 o
  18   2  12       88.83       96.49     16.84 o
  19   2  12       61.53       49.72     11.84 o
  20   2  12       43.80       34.27     11.19 o
  21   2  12       19.55       22.43     12.05 o
  22   2  12       27.93       40.20     18.10 o
   0   3  12     1321.54     1347.14     42.72 o
   1   3  12       25.05       10.64      9.39 o
   2   3  12        1.97        0.00      6.53 o
   3   3  12       46.43       30.04      8.14 o
   4   3  12      310.27      327.50     16.57 o
   5   3  12      127.33      129.11     19.66 o
   6   3  12       21.51       28.73      8.37 o
   7   3  12      307.80      300.68     16.65 o
   8   3  12      107.25       81.89     14.69 o
   9   3  12       81.75       62.58     10.34 o
  10   3  12       16.94       20.89      8.43 o
  11   3  12      112.80      110.13     12.14 o
  12   3  12      113.77      119.22     13.09 o
  13   3  12      191.88      199.49     17.66 o
  14   3  12       13.22       20.20      8.42 o
  15   3  12       23.08       34.97      9.39 o
  16   3  12        4.10       11.76      9.45 o
  17   3  12      131.24      133.67     15.58 o
  18   3  12       38.51       39.34     11.94 o
  19   3  12       13.21       46.11     17.35 o
   0   4  12       70.83       78.51     18.89 o
   1   4  12       91.72       92.12     13.75 o
   2   4  12       85.87       74.82     13.43 o
   3   4  12       48.36       55.91     12.56 o
   4   4  12      122.91      115.55     16.22 o
   5   4  12        0.24        0.67      9.07 o
   6   4  12       34.54       35.55     11.01 o
   7   4  12      168.86      160.58     14.69 o
   8   4  12        9.09       23.84      9.81 o
   9   4  12       18.54       10.68      9.28 o
  10   4  12       72.54      107.62     14.94 o
  11   4  12       13.63       11.95     10.26 o
  12   4  12       21.16       24.98     11.16 o
  13   4  12       57.22       70.96     13.79 o
  14   4  12       76.77       74.02     18.24 o
   0   5  12       34.61       33.00     32.45 o
   1   5  12       11.84        2.59     22.78 o
   2   5  12       12.40       12.28     24.30 o
   3   5  12        5.82        6.68     23.86 o
   4   5  12       19.03       56.25     26.16 o
   2   0  13      421.48      450.70     22.07 o
   4   0  13       26.92       21.92      7.20 o
   6   0  13     1090.52     1123.55     29.73 o
   8   0  13      267.24      234.34     15.61 o
  10   0  13      355.67      350.97     21.96 o
  12   0  13      555.67      605.56     35.01 o
  14   0  13      496.28      472.51     33.46 o
  16   0  13       64.78       60.06     26.38 o
  18   0  13       14.82       14.54     19.77 o
  20   0  13      109.81      132.42     23.51 o
  22   0  13       50.60       25.01     16.98 o
   1   1  13      179.86      184.87      9.60 o
   2   1  13       41.12       47.93      5.94 o
   3   1  13      132.51      125.54      8.25 o
   4   1  13       81.84       64.29      6.74 o
   5   1  13      309.68      302.70     11.78 o
   6   1  13      381.43      373.09     15.33 o
   7   1  13      208.19      210.13     11.12 o
   8   1  13       30.79       32.18      6.76 o
   9   1  13      513.00      519.54     16.76 o
  10   1  13       10.39       14.21      6.89 o
  11   1  13      194.40      225.23     18.01 o
  12   1  13       31.07       17.46      8.06 o
  13   1  13      328.05      306.16     17.61 o
  14   1  13      131.84      125.06     12.96 o
  15   1  13      129.35      171.23     16.27 o
  16   1  13        0.94        0.00      7.97 o
  17   1  13       24.54       12.68      9.33 o
  18   1  13       79.30       90.21     14.07 o
  19   1  13       12.21       13.65     11.05 o
  20   1  13       28.48       33.74     12.43 o
  21   1  13       21.59       12.28     11.00 o
  22   1  13       14.59        0.00     11.66 o
   1   2  13       97.61       93.67      9.65 o
   2   2  13      232.11      260.47     12.12 o
   3   2  13      164.70      169.60     14.85 o
   4   2  13       28.06       23.30      7.20 o
   5   2  13      202.61      201.07     13.01 o
   6   2  13       60.75       56.11      8.49 o
   7   2  13      238.42      250.42     14.38 o
   8   2  13      371.67      336.76     16.33 o
   9   2  13      514.63      518.36     19.73 o
  10   2  13       46.43       47.98      8.81 o
  11   2  13       10.95        8.49      7.15 o
  12   2  13       44.92       46.01      8.90 o
  13   2  13      172.80      175.78     13.35 o
  14   2  13       84.05      101.36     13.13 o
  15   2  13        9.19        2.14      8.55 o
  16   2  13       62.88       58.00     11.98 o
  17   2  13       58.12       44.30     11.10 o
  18   2  13      141.06      156.93     15.84 o
  19   2  13        3.95        5.82      9.76 o
  20   2  13       44.22       51.99     13.34 o
  21   2  13       15.63       26.13     18.62 o
   1   3  13       35.94       23.12      9.25 o
   2   3  13       30.78       24.13      8.17 o
   3   3  13      170.42      156.58     12.88 o
   4   3  13      120.32      118.90     11.98 o
   5   3  13      262.83      286.58     17.54 o
   6   3  13        0.06        1.34      7.30 o
   7   3  13      151.53      149.88     14.95 o
   8   3  13      106.91      112.64     12.26 o
   9   3  13      211.25      221.37     15.73 o
  10   3  13       15.19       13.10      8.83 o
  11   3  13       10.12       16.12      9.00 o
  12   3  13      178.99      189.87     15.48 o
  13   3  13       44.62       53.78     11.24 o
  14   3  13        1.70        0.00      9.13 o
  15   3  13        7.55        2.50      9.54 o
  16   3  13       44.21       39.08     12.86 o
  17   3  13       12.00        8.26     10.66 o
  18   3  13       21.87       42.42     16.02 o
   1   4  13       29.31       34.01     11.40 o
   2   4  13       23.44        3.26     10.27 o
   3   4  13        5.86       16.48     10.45 o
   4   4  13       13.50       14.60     10.50 o
   5   4  13      124.55      153.54     16.00 o
   6   4  13       42.92       43.33     12.15 o
   7   4  13       60.31       56.99     13.03 o
   8   4  13       13.38       10.48      9.61 o
   9   4  13       11.37       15.67     10.53 o
  10   4  13        2.27       13.54     10.02 o
  11   4  13       49.13       61.37     13.14 o
  12   4  13       46.74       60.61     13.06 o
  13   4  13       14.48       25.07     15.69 o
   0   0  14      472.42      487.48     42.95 o
   2   0  14      455.24      456.67     19.50 o
   4   0  14      252.12      266.20     16.16 o
   6   0  14      164.75      173.03     14.30 o
   8   0  14     1339.84     1352.32     39.53 o
  10   0  14     1036.73     1082.12     36.20 o
  12   0  14      213.80      197.34     23.43 o
  14   0  14       82.44       86.40     19.03 o
  16   0  14      344.65      395.14     34.23 o
  18   0  14      424.76      465.87     38.23 o
  20   0  14      111.83      154.76     33.26 o
  22   0  14        0.26        4.27     20.94 o
   0   1  14      136.75      132.97     12.75 o
   1   1  14       45.07       42.73      6.38 o
   2   1  14      822.67      859.63     18.76 o
   3   1  14       14.05        8.34      5.25 o
   4   1  14      112.79      106.39      8.33 o
   5   1  14       17.49       18.40      5.67 o
   6   1  14       59.05       46.29      6.86 o
   7   1  14       11.30       14.45      6.89 o
   8   1  14       21.75       19.96      7.52 o
   9   1  14      983.37      999.97     26.57 o
  10   1  14      289.91      299.56     16.72 o
  11   1  14      234.72      231.01     15.60 o
  12   1  14       51.29       56.33     10.31 o
  13   1  14      139.98      131.71     13.36 o
  14   1  14      180.18      176.97     16.90 o
  15   1  14      310.51      325.50     19.21 o
  16   1  14       12.68       10.73      9.56 o
  17   1  14      234.06      265.54     23.10 o
  18   1  14        4.17        0.00     11.12 o
  19   1  14       78.86       50.76     17.70 o
  20   1  14       14.51        5.41     11.77 o
  21   1  14        0.45        7.25     12.18 o
   0   2  14      594.20      587.03     24.05 o
   1   2  14       41.76       32.83      6.46 o
   2   2  14      287.52      320.02     15.41 o
   3   2  14      396.25      427.56     17.56 o
   4   2  14      488.38      491.87     20.18 o
   5   2  14      170.32      158.95     12.30 o
   6   2  14       66.07       62.48      9.46 o
   7   2  14       83.54       63.76      9.74 o
   8   2  14       52.61       56.04      9.18 o
   9   2  14       20.58       15.15      8.06 o
  10   2  14      260.93      244.92     15.76 o
  11   2  14      146.17      137.16     12.95 o
  12   2  14        2.39        2.88      8.32 o
  13   2  14      102.44       87.15     13.65 o
  14   2  14       90.45      130.38     15.48 o
  15   2  14       31.98       31.31     10.58 o
  16   2  14       38.78       43.44     11.59 o
  17   2  14       36.48       50.66     12.41 o
  18   2  14       13.19        9.22     10.58 o
  19   2  14        3.96        0.00     10.65 o
  20   2  14        5.90        2.60     15.10 o
   0   3  14       34.38       54.00     15.78 o
   1   3  14      213.86      254.41     19.06 o
   2   3  14       46.07       34.70      9.59 o
   3   3  14      274.85      265.63     18.30 o
   4   3  14      148.19      158.39     20.96 o
   5   3  14       20.38        9.74      8.33 o
   6   3  14      159.84      150.84     15.96 o
   7   3  14       18.76        6.42     10.22 o
   8   3  14       67.16       76.80     12.07 o
   9   3  14       13.38       19.09      8.94 o
  10   3  14      161.15      161.68     14.39 o
  11   3  14       10.59        6.94      8.97 o
  12   3  14       45.20       42.80     10.66 o
  13   3  14       13.68       28.29     10.64 o
  14   3  14        6.91        6.39     10.13 o
  15   3  14       27.76       31.24     11.86 o
  16   3  14       40.02       35.16     12.67 o
  17   3  14        6.89       33.73     30.55 o
   0   4  14      245.26      319.21     59.53 o
   1   4  14        7.78        2.03     10.98 o
   2   4  14        3.35        6.68     10.72 o
   3   4  14       68.83       65.49     13.43 o
   4   4  14        8.24        0.00     10.24 o
   5   4  14       10.15        6.34     10.30 o
   6   4  14       65.43       67.60     16.28 o
   7   4  14       39.37       11.38     11.04 o
   8   4  14       60.19       88.50     14.88 o
   9   4  14       36.70       50.61     12.34 o
  10   4  14        3.71       26.91     13.76 o
  11   4  14       34.52       25.95     15.52 o
   2   0  15      248.97      316.00     21.18 o
   4   0  15     1065.64     1053.87     30.35 o
   6   0  15        0.63        9.42      8.18 o
   8   0  15       79.69       72.27     12.65 o
  10   0  15       48.25       60.62     20.43 o
  12   0  15      191.47      161.81     30.98 o
  14   0  15      362.40      335.65     31.18 o
  16   0  15      233.03      299.98     30.89 o
  18   0  15      349.21      399.66     37.65 o
  20   0  15       34.10       11.27     22.76 o
   1   1  15      143.23      131.85      9.49 o
   2   1  15      287.47      288.13     12.67 o
   3   1  15      667.46      655.88     17.18 o
   4   1  15       89.24       70.35      9.04 o
   5   1  15     1058.39     1050.73     26.22 o
   6   1  15       42.16       21.17      7.20 o
   7   1  15       28.17       28.19      8.42 o
   8   1  15       94.74      107.31     11.54 o
   9   1  15       16.18       12.82      8.10 o
  10   1  15       44.94       40.81      9.50 o
  11   1  15      244.27      256.70     16.90 o
  12   1  15      125.71      141.08     15.01 o
  13   1  15      137.78      126.94     14.74 o
  14   1  15       18.26       15.84      9.84 o
  15   1  15       66.21       58.10     11.86 o
  16   1  15        9.76        4.57     10.29 o
  17   1  15       51.31       45.39     13.14 o
  18   1  15       28.24        0.00     12.86 o
  19   1  15       28.14       24.37     13.40 o
  20   1  15       24.62       26.72     16.90 o
   1   2  15      128.51      123.91     15.52 o
   2   2  15      116.50       95.45     10.56 o
   3   2  15      469.45      506.40     19.44 o
   4   2  15      383.59      412.94     21.69 o
   5   2  15      195.82      191.72     13.69 o
   6   2  15      165.18      158.77     13.95 o
   7   2  15       38.71       22.69      8.44 o
   8   2  15      166.11      149.38     12.64 o
   9   2  15       47.36       33.96      9.15 o
  10   2  15       24.73        9.67      9.13 o
  11   2  15      136.35      142.32     14.60 o
  12   2  15        9.08        0.00      9.51 o
  13   2  15       19.71       21.86     10.91 o
  14   2  15        1.64       12.94     10.75 o
  15   2  15       14.81       31.51     12.02 o
  16   2  15       35.38       23.66     12.22 o
  17   2  15       48.65       58.13     13.49 o
  18   2  15       16.35       10.35     12.74 o
   1   3  15        6.74        1.80      8.88 o
   2   3  15       13.12       21.21     11.13 o
   3   3  15       78.93       88.60     12.80 o
   4   3  15       39.48       41.16      9.93 o
   5   3  15       21.90       36.01     10.93 o
   6   3  15       25.29       25.99      9.62 o
   7   3  15       36.97       21.84      9.43 o
   8   3  15       28.41       21.62      9.50 o
   9   3  15      108.51      126.75     13.83 o
  10   3  15       21.76        7.63      9.71 o
  11   3  15       10.82        4.52      9.46 o
  12   3  15       41.01       48.52     11.39 o
  13   3  15        1.30        8.26     10.33 o
  14   3  15       10.54       16.96     11.85 o
  15   3  15       30.25       12.98     14.22 o
   1   4  15       39.52       45.31     13.61 o
   2   4  15       19.78       11.32     11.60 o
   3   4  15        2.54        0.00     10.62 o
   4   4  15       19.62       26.14     12.86 o
   5   4  15        3.24       15.96     12.13 o
   6   4  15        9.06        0.00     11.12 o
   7   4  15       15.85       14.31     12.90 o
   8   4  15        0.49        1.59     16.67 o
   0   0  16     1736.79     1797.69     69.64 o
   2   0  16      324.34      270.91     21.06 o
   4   0  16      437.56      385.83     24.01 o
   6   0  16      690.05      741.51     33.09 o
   8   0  16      675.04      659.68     30.16 o
  10   0  16      333.29      307.81     34.65 o
  12   0  16        3.52        0.00     12.00 o
  14   0  16      136.63      117.26     21.70 o
  16   0  16       81.53       92.60     32.51 o
  18   0  16       74.40       61.03     21.55 o
   0   1  16      266.32      223.09     16.86 o
   1   1  16      514.97      531.01     16.75 o
   2   1  16      366.31      352.20     15.23 o
   3   1  16       34.31       14.86      7.43 o
   4   1  16      104.17       83.00      9.85 o
   5   1  16       32.94       25.50      7.79 o
   6   1  16      126.40      110.08     14.99 o
   7   1  16        2.12        8.46      7.95 o
   8   1  16       82.60       86.05     12.53 o
   9   1  16       56.87       65.31     11.76 o
  10   1  16        1.99        0.98      8.85 o
  11   1  16      167.86      157.94     16.24 o
  12   1  16      174.05      198.84     16.37 o
  13   1  16      135.82      155.56     14.95 o
  14   1  16       80.00       86.02     19.26 o
  15   1  16       17.27       13.69     11.46 o
  16   1  16       60.91       51.56     15.11 o
  17   1  16       18.40        4.50     12.50 o
  18   1  16        1.41        0.63     11.71 o
  19   1  16       45.26       52.15     21.35 o
   0   2  16       98.31      141.98     20.85 o
   1   2  16       97.05       80.49     10.43 o
   2   2  16      239.56      226.98     14.82 o
   3   2  16       11.81       21.53      8.11 o
   4   2  16       17.93       17.95      8.39 o
   5   2  16       16.99       13.32      8.12 o
   6   2  16       17.09        6.52      8.11 o
   7   2  16       21.39       21.92      8.79 o
   8   2  16       47.01       31.26     10.98 o
   9   2  16       25.89       21.09     10.87 o
  10   2  16       14.98       34.72     10.77 o
  11   2  16       63.51       60.99     13.01 o
  12   2  16        7.13       18.50     10.74 o
  13   2  16        9.21        7.93     11.05 o
  14   2  16        7.26        0.00     10.47 o
  15   2  16        3.45        0.00     10.61 o
  16   2  16       51.17       42.37     18.17 o
  17   2  16        7.89       31.56     24.01 o
   0   3  16        6.89       12.95     15.21 o
   1   3  16       70.36       68.80     13.21 o
   2   3  16      137.44      144.61     15.90 o
   3   3  16       19.06       14.75     10.77 o
   4   3  16        4.66        0.00      9.38 o
   5   3  16       12.08        4.76      9.58 o
   6   3  16       26.16       31.36     10.18 o
   7   3  16       17.29       11.74      9.63 o
   8   3  16       17.47       22.36     10.07 o
   9   3  16       95.95      102.97     13.01 o
  10   3  16       17.34        4.47      9.60 o
  11   3  16       17.96       22.16     11.16 o
  12   3  16        1.93       10.16     11.57 o
  13   3  16        1.44       10.91     18.64 o
   0   4  16       21.26       25.85     23.18 o
   1   4  16       47.46       62.30     18.44 o
   2   4  16       18.96       34.51     17.02 o
   3   4  16       62.46       97.22     22.95 o
   4   4  16        8.27       37.84     22.61 o
   2   0  17        1.61        2.09     10.36 o
   4   0  17       66.99       65.30     13.82 o
   6   0  17      337.62      345.14     28.24 o
   8   0  17       57.11       57.71     20.62 o
  10   0  17      197.30      240.22     42.20 o
  12   0  17       26.85        0.00     13.78 o
  14   0  17       26.34       19.52     16.99 o
  16   0  17      263.53      282.96     37.97 o
  18   0  17      130.04      175.05     48.65 o
   1   1  17       19.25        9.11      7.83 o
   2   1  17       54.18       48.77      9.14 o
   3   1  17       83.15       92.85     10.45 o
   4   1  17       98.35      100.24     10.85 o
   5   1  17       62.64       50.38     10.20 o
   6   1  17       97.79      111.34     12.51 o
   7   1  17      142.17      169.32     14.71 o
   8   1  17       22.39       31.55     10.38 o
   9   1  17       68.23       74.83     12.49 o
  10   1  17       12.93       16.41     10.42 o
  11   1  17       68.51       67.24     13.45 o
  12   1  17       21.40       18.46     11.09 o
  13   1  17       31.56       42.48     13.23 o
  14   1  17       19.04       18.64     12.06 o
  15   1  17        4.49        0.00     13.04 o
  16   1  17       50.72       54.28     14.70 o
  17   1  17        4.68       31.19     17.81 o
   1   2  17       23.39       14.03      8.74 o
   2   2  17       57.54       56.02      9.84 o
   3   2  17      102.71      128.70     13.44 o
   4   2  17      105.07       98.24     11.76 o
   5   2  17       36.49       48.53     10.87 o
   6   2  17       72.34      100.39     13.04 o
   7   2  17       70.20       77.64     12.64 o
   8   2  17        6.12       10.21     10.00 o
   9   2  17        1.49        0.00      9.65 o
  10   2  17        2.32       13.58     10.66 o
  11   2  17       20.25        0.12     12.01 o
  12   2  17        7.78        6.18     12.44 o
  13   2  17        8.81        8.16     11.93 o
  14   2  17       10.94       13.84     13.05 o
  15   2  17        0.98        0.00     15.61 o
   1   3  17       56.11       57.55     13.12 o
   2   3  17       10.33       20.15     11.52 o
   3   3  17       43.82       46.46     12.76 o
   4   3  17        0.94        0.00     10.53 o
   5   3  17        1.09        0.00     10.20 o
   6   3  17       47.76       56.91     12.61 o
   7   3  17       11.39       17.71     11.15 o
   8   3  17       17.12       11.59     10.75 o
   9   3  17        3.77        7.52     10.48 o
  10   3  17       31.56       27.74     12.71 o
  11   3  17       71.01       89.67     20.48 o
   0   0  18      392.05      386.85     37.15 o
   2   0  18      119.27      117.44     17.15 o
   4   0  18       10.41        8.26     13.15 o
   6   0  18       11.63       39.88     14.90 o
   8   0  18       35.68       38.53     15.17 o
  10   0  18      124.55      138.59     31.56 o
  12   0  18       74.16       51.25     18.12 o
  14   0  18       73.18       75.70     21.74 o
  16   0  18       21.37       42.71     33.00 o
   0   1  18      142.11      130.36     17.91 o
   1   1  18       34.99       42.46     10.18 o
   2   1  18       13.90       29.53      9.43 o
   3   1  18        7.51       17.14      9.11 o
   4   1  18        0.62        3.71      9.41 o
   5   1  18       50.12       60.71     10.93 o
   6   1  18       52.42       49.34     10.87 o
   7   1  18       67.39       82.84     13.21 o
   8   1  18       15.95       12.07     10.15 o
   9   1  18        2.66        0.00     10.52 o
  10   1  18       38.49       27.49     14.01 o
  11   1  18       23.62       16.58     11.88 o
  12   1  18        0.78        1.52     11.03 o
  13   1  18       74.96       55.74     13.98 o
  14   1  18       10.29        7.43     13.53 o
  15   1  18       25.65       50.89     24.06 o
   0   2  18       14.14        9.29     15.11 o
   1   2  18        7.31       10.44     10.64 o
   2   2  18       11.86       18.40     10.02 o
   3   2  18       15.08        5.94      9.77 o
   4   2  18        9.32       10.74     10.04 o
   5   2  18       44.46       33.18     10.92 o
   6   2  18       89.69       52.24     12.10 o
   7   2  18       54.17       62.22     12.74 o
   8   2  18        1.62        2.91     10.05 o
   9   2  18       10.25        8.72     11.24 o
  10   2  18        5.89       14.15     11.60 o
  11   2  18       31.79       21.40     12.95 o
  12   2  18        5.63        3.11     13.94 o
  13   2  18       13.32       42.60     16.94 o
   0   3  18        4.53        1.08     15.86 o
   1   3  18       26.95       41.59     13.08 o
   2   3  18       11.20       17.73     12.20 o
   3   3  18        9.27        0.88     11.40 o
   4   3  18        6.27        8.91     11.89 o
   5   3  18       74.30       71.63     15.77 o
   6   3  18        5.87        5.74     14.92 o
   7   3  18       53.86       92.79     19.83 o
   2   0  19       12.18       12.40     11.83 o
   4   0  19      134.11      126.19     20.54 o
   6   0  19       18.66        3.89     13.13 o
   8   0  19       97.15      145.46     30.84 o
  10   0  19        9.89        9.99     19.38 o
  12   0  19       52.10       29.14     24.14 o
   1   1  19       14.99        2.43     10.00 o
   2   1  19       34.94       31.23     10.46 o
   3   1  19       10.42       23.06     10.81 o
   4   1  19       64.23       46.58     16.74 o
   5   1  19       17.19       32.44     12.55 o
   6   1  19        1.12       14.11     11.45 o
   7   1  19       10.64       33.49     12.44 o
   8   1  19        0.75       13.52     12.28 o
   9   1  19       11.84        9.55     11.06 o
  10   1  19       65.37       68.62     14.28 o
  11   1  19        0.22        0.00     10.64 o
  12   1  19        2.12        7.39     12.71 o
  13   1  19        0.60        0.00     27.45 o
   1   2  19        4.46        1.02     12.45 o
   2   2  19       30.41       53.82     15.92 o
   3   2  19        1.11       14.54     10.99 o
   4   2  19       11.47       16.45     10.93 o
   5   2  19        8.34        0.00     10.44 o
   6   2  19        1.37        6.31     11.00 o
   7   2  19        5.23        6.27     10.88 o
   8   2  19        4.10        0.00     11.79 o
   9   2  19        1.53       16.36     13.78 o
  10   2  19       46.02       55.61     17.00 o
   0   0  20        9.14       39.03     22.54 o
   2   0  20       11.39        2.01     14.54 o
   4   0  20       14.13       34.86     16.29 o
   6   0  20        6.19        0.00     14.75 o
   8   0  20        0.71        7.00     19.69 o
  10   0  20        1.52       33.34     37.80 o
   0   1  20        1.01        1.22     18.01 o
   1   1  20        2.90        0.00     10.42 o
   2   1  20       12.44       29.67     11.73 o
   3   1  20        5.09        4.55     11.21 o
   4   1  20       12.27        0.00     11.75 o
   5   1  20       10.92        9.29     11.74 o
   6   1  20        5.33       31.35     13.10 o
   7   1  20       37.33       33.84     13.65 o
   8   1  20        5.43        0.00     12.99 o
   9   1  20       34.79        9.61     17.82 o
  10   1  20        8.80       23.43     41.05 o
   0   2  20       75.58       53.30     26.14 o
   1   2  20       12.56       17.70     15.97 o
   2   2  20       12.96       11.58     16.09 o
   3   2  20       27.86       29.53     19.95 o
   4   2  20       20.28       37.86     16.68 o
   5   2  20       14.00       21.63     18.95 o
   6   2  20       28.05       52.50     16.96 o
   2   0  21       19.51        0.00     15.36 o
   4   0  21       38.33       51.01     19.19 o
   6   0  21       42.89       72.85     27.45 o
   1   1  21        6.62       20.78     13.29 o
   2   1  21       13.57       12.76     13.24 o
   3   1  21        2.34       15.77     14.72 o
   4   1  21       20.37       46.61     16.62 o
   5   1  21       16.70       24.99     15.87 o
 
